# Supplementary material for: SPHIRE-crYOLO is a fast and accurate fully automated particle picker for cryo-EM
Source: Commun Biol. 2019 Jun 19;2:218. doi: 10.1038/s42003-019-0437-z (PMC6584505; doi:10.1038/s42003-019-0437-z)
Supplement: Supplementary file 2 — Supplementary Data 1 [file 42003_2019_437_MOESM2_ESM.csv]

# DATA FOR 1 MICROGRAPH, EXPOSURE 1
0.9801797225895896	0.12267716600035365
0.9801797225895896	0.1337160730900463
0.9801797225895896	0.17337900314834792
0.9801797225895896	0.1713487242719698
0.9801797225895896	0.1691746991001426
0.9801797225895896	0.16676190783877531
0.9801797225895896	0.1651591687227011
0.9801797225895896	0.16217802726869407
0.9801797225895896	0.1600351312986282
0.9801797225895896	0.15847002233707233
0.9801797225895896	0.15685498661097758
0.9801797225895896	0.15525779827901826
0.9801797225895896	0.15356534413306153
0.9801797225895896	0.15166579712529213
0.9801797225895896	0.15042688578106425
0.9801797225895896	0.1489031514428498
0.9801797225895896	0.14737275934440414
0.9801797225895896	0.14636942056825342
0.9801797225895896	0.1451134527321367
0.9801797225895896	0.1442106664167071
0.9801797225895896	0.14306787983212957
0.9801797225895896	0.14205624689000892
0.9801797225895896	0.14110577956896725
0.9801797225895896	0.14000369087642586
0.9801797225895896	0.13912023405770016
0.9801797225895896	0.1381519806169894
0.9801797225895896	0.137536544477306
0.9801797225895896	0.13652653684011945
0.9801797225895896	0.13538324243518907
0.9801797225895896	0.17549238631017336
0.9801797225895896	0.1777356639870891
0.9801797225895896	0.1798681628078503
0.9801797225895896	0.21776938326251588
0.9801797225895896	0.25818060618654065
0.9801797225895896	0.25475026252218325
0.9801797225895896	0.25041964830253416
0.9801797225895896	0.246813337335972
0.9801797225895896	0.24251838197958725
0.9801797225895896	0.24067759458850818
0.9801797225895896	0.2374577670356901
0.9801797225895896	0.23476564757390414
0.9801797225895896	0.23114508205919887
0.9801797225895896	0.2256626439147699
0.9801797225895896	0.22311503038028951
0.9801797225895896	0.2205211976157265
0.9801797225895896	0.2155233090725357
0.9801797225895896	0.18116619343136284
0.9801797225895896	0.21284082507386715
0.9801797225895896	0.20956864306801518
0.9801797225895896	0.20686785970568042
0.9801797225895896	0.20452560892593255
0.9801797225895896	0.20161640503010061
0.9801797225895896	0.19866707436238512
0.9801797225895896	0.1962026321290119
0.9801797225895896	0.193424591884389
0.9801797225895896	0.1907457528385027
0.9801797225895896	0.18811223287559162
0.9801797225895896	0.18559769938125073
0.9801797225895896	0.18321544237622955
0.9801797225895896	0.1345596655583357
0.9801797225895896	0.22840831138892992
0.9801797225895896	0.13286515871066934
0.9801797225895896	0.12267716600035365
0.9801797225895896	0.12277867378692224
0.9801797225895896	0.12274911422440378
0.9801797225895896	0.12267716600035365
0.9801797225895896	0.12267716600035365
0.9801797225895896	0.12267716600035365
0.9801797225895896	0.12267716600035365
0.9801797225895896	0.12267716600035365
0.9801797225895896	0.12267716600035365
0.9801797225895896	0.12267716600035365
0.9801797225895896	0.12267716600035365
0.9801797225895896	0.12267716600035365
0.9801797225895896	0.12267716600035365
0.9801797225895896	0.12267716600035365
0.9801797225895896	0.12286335528888206
0.9801797225895896	0.12267716600035365
0.9801797225895896	0.12267716600035365
0.9801797225895896	0.12267716600035365
0.9801797225895896	0.12267716600035365
0.9801797225895896	0.12267716600035365
0.9801797225895896	0.12267716600035365
0.9801797225895896	0.12267716600035365
0.9801797225895896	0.12267716600035365
0.9801797225895896	0.12267716600035365
0.9801797225895896	0.12267716600035365
0.9801797225895896	0.12267716600035365
0.9801797225895896	0.12267716600035365
0.9801797225895896	0.1228284319931389
0.9801797225895896	0.12267716600035365
0.9801797225895896	0.12292507576488548
0.9801797225895896	0.1255286143029224
0.9801797225895896	0.13108360132170488
0.9801797225895896	0.13052392904017454
0.9801797225895896	0.12989313655164125
0.9801797225895896	0.12957891423121276
0.9801797225895896	0.12294420270217096
0.9801797225895896	0.12864038271003916
0.9801797225895896	0.12808619857912812
0.9801797225895896	0.12781821108272007
0.9801797225895896	0.12713706810733616
0.9801797225895896	0.12665781280252775
0.9801797225895896	0.12628442217673705
0.9801797225895896	0.12598012946052378
0.9801797225895896	0.12572272076578614
0.9801797225895896	0.12920270148347762
0.9801797225895896	0.12502049183713546
0.9801797225895896	0.12361805045364127
0.9801797225895896	0.12460425090513304
0.9801797225895896	0.12304480386215083
0.9801797225895896	0.12304480386215083
0.9801797225895896	0.12324274815767007
0.9801797225895896	0.12324274815767007
0.9801797225895896	0.12344257981782623
0.9801797225895896	0.13179074568557644
0.9801797225895896	0.12376890849553117
0.9801797225895896	0.12430917362832335
0.9801797225895896	0.1239581598596845
0.9801797225895896	0.12404689071132019
0.9782821893827586	0.2801127896075559
0.9782821893827586	0.2755209262697039
0.9782821893827586	0.27330371571150097
0.9782821893827586	0.27095137895435184
0.9782821893827586	0.2676713758406577
0.9782821893827586	0.2606734937858122
0.9782821893827586	0.2637008770748649
0.9763846561759275	0.28981059260148406
0.9763846561759275	0.2965476286652655
0.9763846561759275	0.2932934986811017
0.9763846561759275	0.2984719003156759
0.9763846561759275	0.2829872798804027
0.9763846561759275	0.28690115460944715
0.9744871229690965	0.32578145232323275
0.9744871229690965	0.3465247485531445
0.9744871229690965	0.3436981893883519
0.9744871229690965	0.3419195977579597
0.9744871229690965	0.3393577978427449
0.9744871229690965	0.33655496169872756
0.9744871229690965	0.3347932871299848
0.9744871229690965	0.33059997335296226
0.9744871229690965	0.3277907807549774
0.9744871229690965	0.32215115647509757
0.9744871229690965	0.3234006438949916
0.9744871229690965	0.31344215387859076
0.9744871229690965	0.3117450443120587
0.9744871229690965	0.30826532817996666
0.9744871229690965	0.30545885009856066
0.9744871229690965	0.30400177748811374
0.9744871229690965	0.3009154319820008
0.9744871229690965	0.3172325263147626
0.9725895897622654	0.3668570111460054
0.9725895897622654	0.3794575075454873
0.9725895897622654	0.37679045873484485
0.9725895897622654	0.3756140831772048
0.9725895897622654	0.3717316660420783
0.9725895897622654	0.36966332166554977
0.9725895897622654	0.3565753676981371
0.9725895897622654	0.3631526299245054
0.9725895897622654	0.3605823009033347
0.9725895897622654	0.35339209571116603
0.9725895897622654	0.35048991312900696
0.9706920565554341	0.38987277039356677
0.9706920565554341	0.39397217406808993
0.9706920565554341	0.39114998486982777
0.9706920565554341	0.3862747615852287
0.9706920565554341	0.3813171116689897
0.9706920565554341	0.3827288455081396
0.9683391153789636	0.3938836569072044
0.9683391153789636	0.39777887929067607
0.9664415821721325	0.4305854062638501
0.9664415821721325	0.4433403198295913
0.9664415821721325	0.4344142594476805
0.9664415821721325	0.43515440031003294
0.9664415821721325	0.4370167360473135
0.9664415821721325	0.4606972417926139
0.9664415821721325	0.4401663929021243
0.9664415821721325	0.44156310989438385
0.9664415821721325	0.44811900221830653
0.9664415821721325	0.44418735942359755
0.9664415821721325	0.4469953430420809
0.9664415821721325	0.44993000833465324
0.9664415821721325	0.45144625147444445
0.9664415821721325	0.45453090943126406
0.9664415821721325	0.45725524816955654
0.9664415821721325	0.45725524816955654
0.9664415821721325	0.4323551318765688
0.9664415821721325	0.4199461946887512
0.9664415821721325	0.43025632358182625
0.9664415821721325	0.4108835300370043
0.9664415821721325	0.4287218825874704
0.9664415821721325	0.39943695262979007
0.9664415821721325	0.4004759507758277
0.9664415821721325	0.40122592196940243
0.9664415821721325	0.40444223348765995
0.9664415821721325	0.406774677986648
0.9664415821721325	0.404104721433658
0.9664415821721325	0.4129611568224212
0.9664415821721325	0.41324112073818314
0.9664415821721325	0.41540076663648273
0.9664415821721325	0.41928025167617966
0.9664415821721325	0.42265607528042326
0.9664415821721325	0.4240018220132399
0.9664415821721325	0.42597998876626836
0.9645440489653012	0.47466095307644524
0.9645440489653012	0.4930133853321473
0.9645440489653012	0.4878490493725625
0.9645440489653012	0.4850968245172344
0.9645440489653012	0.4848388265812179
0.9645440489653012	0.4803265256985732
0.9645440489653012	0.4770117229853156
0.9645440489653012	0.4757910766240042
0.9645440489653012	0.46168276027862093
0.9645440489653012	0.47364967014326675
0.9645440489653012	0.4728201075489982
0.9645440489653012	0.4715184197378733
0.9645440489653012	0.46918534596299855
0.9645440489653012	0.46873285727521574
0.9645440489653012	0.4659976044670073
0.9645440489653012	0.46501077289767884
0.9645440489653012	0.4951302151132753
0.9626465157584702	0.5037159299964407
0.9626465157584702	0.5020800507888575
0.9626465157584702	0.4983889200147034
0.9607489825516391	0.5036716539434287
0.9607489825516391	0.5055325891569603
0.9607489825516391	0.5058431206093603
0.9607489825516391	0.5069998586082035
0.9607489825516391	0.5100667122009614
0.9607489825516391	0.511860452009258
0.9607489825516391	0.5144318010118352
0.9607489825516391	0.5150506341675403
0.9607489825516391	0.5180571605262858
0.9607489825516391	0.518513156878315
0.9589107472575215	0.5190294241683988
0.9547090665852525	0.5345247131183698
0.9547090665852525	0.5290047141132426
0.9547090665852525	0.5321742745103246
0.9547090665852525	0.5299433874549196
0.9547090665852525	0.518072944015362
0.9547090665852525	0.5255634891416486
0.9547090665852525	0.5240826064074298
0.9547090665852525	0.5204052381798581
0.9523561254087819	0.5365466668652543
0.9523561254087819	0.5387720014435301
0.9523561254087819	0.5401124530575794
0.9523561254087819	0.5416435200779195
0.9523561254087819	0.5436296690257777
0.9504585922019508	0.5435347801217066
0.9504585922019508	0.5483614530914097
0.9504585922019508	0.5463693873718585
0.9504585922019508	0.5428515800123946
0.9471906183457416	0.5803015676490012
0.9471906183457416	0.5791517753065079
0.9471906183457416	0.5667291185264558
0.9471906183457416	0.5785146231710206
0.9471906183457416	0.5778358901393464
0.9471906183457416	0.5765906339723634
0.9471906183457416	0.5765906339723634
0.9471906183457416	0.5734712756822669
0.9471906183457416	0.5734712756822669
0.9471906183457416	0.5720705264487004
0.9471906183457416	0.5705320649102388
0.9471906183457416	0.5687092886632502
0.9471906183457416	0.5785146231710206
0.9471906183457416	0.5659891999175027
0.9471906183457416	0.5659891999175027
0.9471906183457416	0.5640762492114306
0.9471906183457416	0.5609080180318424
0.9471906183457416	0.5597081322887777
0.9471906183457416	0.5567179799359733
0.9471906183457416	0.5561740923951818
0.9471906183457416	0.5545571213737307
0.9471906183457416	0.5509052850390068
0.9471906183457416	0.5498300162218025
0.9471906183457416	0.5494649765889281
0.9471906183457416	0.5489326369562424
0.9471906183457416	0.5820817300310788
0.944837677169271	0.5865367232009213
0.944837677169271	0.5839118643773699
0.944837677169271	0.5829781575613101
0.9432036902411665	0.6150786564190719
0.9432036902411665	0.6050365161168668
0.9432036902411665	0.6150786564190719
0.9432036902411665	0.6150786564190719
0.9432036902411665	0.6133043455469469
0.9432036902411665	0.6133043455469469
0.9432036902411665	0.6133043455469469
0.9432036902411665	0.6101571564387456
0.9432036902411665	0.6093647342066948
0.9432036902411665	0.6093647342066948
0.9432036902411665	0.6093647342066948
0.9432036902411665	0.6057895911733473
0.9432036902411665	0.6133043455469469
0.9432036902411665	0.6050365161168668
0.9432036902411665	0.5927364424961743
0.9432036902411665	0.6032021671552947
0.9432036902411665	0.5897148116575661
0.9432036902411665	0.5927364424961743
0.9432036902411665	0.5927364424961743
0.9432036902411665	0.5927364424961743
0.9432036902411665	0.5940866103548811
0.9432036902411665	0.5976211278927935
0.9432036902411665	0.5983702647568415
0.9432036902411665	0.5990832772345599
0.9432036902411665	0.6023231948767281
0.9413061570343354	0.6371901489647729
0.9413061570343354	0.6280852304040372
0.9413061570343354	0.6371901489647729
0.9413061570343354	0.6356467865217565
0.9413061570343354	0.633463644876166
0.9413061570343354	0.6312188024480258
0.9413061570343354	0.6303852706547416
0.9413061570343354	0.6176512828838194
0.9413061570343354	0.6242004749208163
0.9413061570343354	0.6242004749208163
0.9413061570343354	0.6200872731605558
0.9413061570343354	0.6192923606009373
0.9413061570343354	0.6176512828838194
0.9394679217402178	0.6415345887383628
0.9366668012920385	0.6601724586124466
0.9366668012920385	0.6627273125896327
0.9366668012920385	0.6627273125896327
0.9366668012920385	0.6558413785442827
0.9366668012920385	0.6593926012149423
0.9366668012920385	0.6593926012149423
0.9366668012920385	0.6634476007048788
0.9366668012920385	0.6634476007048788
0.9366668012920385	0.6501572307261078
0.9366668012920385	0.6655230276498504
0.9366668012920385	0.668684424067405
0.9366668012920385	0.668684424067405
0.9366668012920385	0.6699494462052924
0.9366668012920385	0.6708167161902094
0.9366668012920385	0.671975800513594
0.9366668012920385	0.673220742935007
0.9366668012920385	0.6544498541926066
0.9366668012920385	0.6558413785442827
0.9366668012920385	0.6493587212770793
0.9366668012920385	0.6532800680963499
0.9366668012920385	0.6471684215089248
0.9366668012920385	0.6409550465766705
0.9366668012920385	0.6419665622940686
0.9366668012920385	0.6426586038165599
0.9366668012920385	0.6435102576093903
0.9366668012920385	0.6447058578006863
0.9366668012920385	0.6471684215089248
0.9366668012920385	0.6435102576093903
0.9366668012920385	0.6482693966583429
0.9366668012920385	0.6522773942995586
0.9366668012920385	0.6501572307261078
0.9366668012920385	0.6501572307261078
0.9366668012920385	0.6501572307261078
0.9366668012920385	0.6511009237113232
0.9366668012920385	0.6493587212770793
0.9347692680852074	0.6794208798145773
0.9347692680852074	0.6833366021833795
0.9347692680852074	0.6817428612387259
0.9347692680852074	0.6751894432908041
0.9347692680852074	0.6751894432908041
0.9334323696894854	0.6889459139518089
0.9334323696894854	0.6920188550258484
0.9334323696894854	0.6920188550258484
0.9334323696894854	0.6889459139518089
0.9334323696894854	0.6889459139518089
0.9334323696894854	0.6855296654197282
0.9334323696894854	0.6865337654950358
0.9334323696894854	0.6855296654197282
0.9334323696894854	0.6831105159417552
0.9315348364826542	0.6922774460605685
0.9301979380869323	0.6950299811369582
0.9301979380869323	0.6965861591637246
0.9301979380869323	0.6965861591637246
0.9301979380869323	0.6965861591637246
0.9301979380869323	0.6920426641942662
0.9301979380869323	0.6920426641942662
0.9283597027928147	0.6989161556784594
0.9283597027928147	0.6989161556784594
0.9283597027928147	0.6989161556784594
0.9283597027928147	0.703128726440368
0.9267257158647101	0.7029401894871252
0.9235505821748706	0.7030651352967766
0.9235505821748706	0.7070893432705645
0.9235505821748706	0.7070893432705645
0.9235505821748706	0.7056413794696594
0.9235505821748706	0.7083063818101183
0.9235505821748706	0.7030651352967766
0.9235505821748706	0.7039654954408343
0.9235505821748706	0.7022007895584813
0.9235505821748706	0.7022007895584813
0.9235505821748706	0.7022007895584813
0.9235505821748706	0.7022007895584813
0.9235505821748706	0.7022007895584813
0.9202826083186615	0.7096950782182168
0.9202826083186615	0.7110804149616098
0.9202826083186615	0.7110804149616098
0.9202826083186615	0.7110804149616098
0.9202826083186615	0.7110804149616098
0.9202826083186615	0.7148619275666518
0.9170146344624523	0.7178377582060912
0.9170146344624523	0.7178377582060912
0.9170146344624523	0.7196477129572224
0.9170146344624523	0.720409534799743
0.9120804239361365	0.7205801763756882
0.9120804239361365	0.7205801763756882
0.9120804239361365	0.7196179138035185
0.9092793034879573	0.7199936169655993
0.9092793034879573	0.7210093385695562
0.9092793034879573	0.7210093385695562
0.9092793034879573	0.7240370202304558
0.9092793034879573	0.7240370202304558
0.906338127017369	0.7349462049545319
0.906338127017369	0.7396150191374127
0.906338127017369	0.7349462049545319
0.906338127017369	0.7349462049545319
0.906338127017369	0.737895562123838
0.906338127017369	0.737895562123838
0.906338127017369	0.7475204026160388
0.906338127017369	0.743736001453121
0.906338127017369	0.7457607243857723
0.906338127017369	0.7475204026160388
0.906338127017369	0.7475204026160388
0.906338127017369	0.7349462049545319
0.906338127017369	0.7265386015081281
0.906338127017369	0.7340234829245434
0.906338127017369	0.7331840350946716
0.906338127017369	0.7331840350946716
0.906338127017369	0.7314722392652286
0.906338127017369	0.7314722392652286
0.906338127017369	0.7314722392652286
0.906338127017369	0.7289747274736659
0.906338127017369	0.7289747274736659
0.906338127017369	0.7273407405455613
0.906338127017369	0.7265386015081281
0.906338127017369	0.7265386015081281
0.9039851858408985	0.7550769217521136
0.9039851858408985	0.7598203645837917
0.9039851858408985	0.7579576194857525
0.9039851858408985	0.7579576194857525
0.9039851858408985	0.756732129289674
0.9039851858408985	0.7598203645837917
0.9039851858408985	0.7534102550854469
0.9039851858408985	0.7534102550854469
0.9039851858408985	0.7534102550854469
0.9039851858408985	0.7486658506532659
0.9039851858408985	0.7486658506532659
0.9039851858408985	0.7598203645837917
0.9039851858408985	0.760843382486605
0.9039851858408985	0.760843382486605
0.9039851858408985	0.7621103508123968
0.9023511989127939	0.7619118908616148
0.9023511989127939	0.765309162813874
0.9023511989127939	0.7671298911051906
0.9023511989127939	0.7671298911051906
0.9023511989127939	0.7690303435938785
0.9023511989127939	0.7690303435938785
0.9023511989127939	0.7690303435938785
0.8986154304118452	0.7698393416363616
0.8986154304118452	0.7717067552684811
0.8986154304118452	0.768027747433463
0.8986154304118452	0.768027747433463
0.8986154304118452	0.768027747433463
0.896717897205014	0.7720790993280561
0.896717897205014	0.7741379228574679
0.896717897205014	0.7741379228574679
0.896717897205014	0.7741379228574679
0.896717897205014	0.7807541350621217
0.896717897205014	0.7807541350621217
0.896717897205014	0.7807541350621217
0.896717897205014	0.7807541350621217
0.8934499233488049	0.7835796193790584
0.8934499233488049	0.7835796193790584
0.8934499233488049	0.7835796193790584
0.8934499233488049	0.7835796193790584
0.8934499233488049	0.7813708307252569
0.8934499233488049	0.7799901931217091
0.8896372871832277	0.7847460110313835
0.8896372871832277	0.7857264031882464
0.8896372871832277	0.7871179275399225
0.8868361667350484	0.7907591073319974
0.8868361667350484	0.7968463704525086
0.8868361667350484	0.7968463704525086
0.8868361667350484	0.7929678959857989
0.8868361667350484	0.7907591073319974
0.8868361667350484	0.7907591073319974
0.8868361667350484	0.7886582669958629
0.8868361667350484	0.7867982344452934
0.8854992683393265	0.799697089687571
0.8854992683393265	0.8056662861986014
0.8854992683393265	0.8056662861986014
0.8854992683393265	0.8041723552929058
0.8854992683393265	0.7966062744140932
0.8854992683393265	0.799697089687571
0.8854992683393265	0.799697089687571
0.8805194986536744	0.8066253654824888
0.8805194986536744	0.8086625439902555
0.8805194986536744	0.8086625439902555
0.8805194986536744	0.8086625439902555
0.8805194986536744	0.810819837788416
0.8805194986536744	0.8097320627068331
0.8786812633595568	0.8103340578908717
0.8786812633595568	0.8103340578908717
0.8786812633595568	0.8103340578908717
0.8786812633595568	0.8103340578908717
0.8786812633595568	0.8103340578908717
0.8770472764314521	0.8119682944732051
0.8770472764314521	0.8143874439511781
0.8770472764314521	0.8143874439511781
0.8742461559832728	0.8140054729809719
0.8742461559832728	0.8140054729809719
0.8729092575875508	0.8137708046455526
0.8729092575875508	0.8137708046455526
0.8710710222934331	0.8194279694722676
0.8710710222934331	0.8268441190819578
0.8710710222934331	0.8268441190819578
0.8710710222934331	0.8248330582473675
0.8710710222934331	0.8205472332454301
0.8710710222934331	0.8132572658967196
0.8710710222934331	0.8170470170913151
0.8710710222934331	0.814882514926813
0.8710710222934331	0.8132572658967196
0.8697341238977113	0.8327998489445303
0.8697341238977113	0.835298887775749
0.8697341238977113	0.835298887775749
0.8697341238977113	0.8376208691998978
0.8697341238977113	0.8288370397379132
0.8697341238977113	0.8288370397379132
0.8673811827212407	0.843170788731945
0.8673811827212407	0.8525097576165973
0.8673811827212407	0.8503378119152397
0.8673811827212407	0.8503378119152397
0.8673811827212407	0.8503378119152397
0.8673811827212407	0.8480148954336366
0.8673811827212407	0.8480148954336366
0.8673811827212407	0.8480148954336366
0.8673811827212407	0.843170788731945
0.8673811827212407	0.843170788731945
0.8673811827212407	0.843170788731945
0.8673811827212407	0.843170788731945
0.8673811827212407	0.843170788731945
0.8673811827212407	0.8419125314183242
0.8673811827212407	0.8397453487557854
0.8673811827212407	0.8397453487557854
0.8673811827212407	0.8397453487557854
0.8673811827212407	0.8371137698084171
0.8626753003682994	0.8513785358971402
0.8626753003682994	0.8513785358971402
0.8626753003682994	0.8513785358971402
0.8626753003682994	0.8543025125053274
0.8604966511308267	0.8540478651918565
0.8604966511308267	0.8540478651918565
0.8604966511308267	0.8540478651918565
0.851515558693852	0.8546692143007601
0.8478390881056166	0.8567412918417867
0.8478390881056166	0.8585795271359045
0.8478390881056166	0.8585795271359045
0.8478390881056166	0.8611595064960696
0.8478390881056166	0.8540500192543204
0.8478390881056166	0.8540500192543204
0.8462051011775121	0.8611595064960696
0.8462051011775121	0.8626142819546402
0.8462051011775121	0.8643337389682149
0.8462051011775121	0.8658888437687557
0.8462051011775121	0.8658888437687557
0.8443075679706811	0.8655117698622701
0.8410395941144719	0.8653195361060224
0.8410395941144719	0.8653195361060224
0.8410395941144719	0.8653195361060224
0.8410395941144719	0.8653195361060224
0.8378644604246324	0.8670423936532113
0.8336627797523635	0.8660620014963485
0.8336627797523635	0.8660620014963485
0.8336627797523635	0.8660620014963485
0.8294610990800945	0.8649415533170768
0.8294610990800945	0.8649415533170768
0.8294610990800945	0.8661713135138385
0.8281242006843725	0.8672217336819057
0.8281242006843725	0.865991973485144
0.8281242006843725	0.865991973485144
0.8281242006843725	0.8672217336819057
0.8251830242137843	0.8669121361586858
0.8235490372856797	0.8696163024737054
0.8222121388899578	0.8707475241931624
0.8222121388899578	0.8707475241931624
0.8222121388899578	0.8707475241931624
0.8222121388899578	0.8707475241931624
0.8222121388899578	0.8707475241931624
0.8222121388899578	0.8707475241931624
0.8144949105844941	0.8696201632702268
0.8144949105844941	0.8728522253258184
0.8144949105844941	0.8728522253258184
0.8128609236563895	0.8728522253258184
0.8128609236563895	0.8728522253258184
0.8128609236563895	0.8728522253258184
0.8128609236563895	0.8728522253258184
0.8095929498001804	0.874498707448079
0.8095929498001804	0.874498707448079
0.8074143005627077	0.8762138328575105
0.8060774021669856	0.8760046453418215
0.8060774021669856	0.8789286219500088
0.8060774021669856	0.8789286219500088
0.8032762817188064	0.8785084538827818
0.8019393833230846	0.8807067943164164
0.8019393833230846	0.882154039881309
0.7959038312723522	0.8842902292853003
0.7937251820348793	0.8839462320372783
0.7897382539303042	0.8856142817602479
0.7897382539303042	0.8856142817602479
0.7897382539303042	0.8856142817602479
0.7850396002752938	0.8847994103571413
0.7820984238047055	0.8846071766008937
0.7807615254089838	0.8843974670486237
0.7779604049608045	0.8840878695254037
0.7756074637843339	0.8874384405230336
0.7710025915324027	0.8869705260845309
0.7710025915324027	0.8883930011912166
0.7686496503559321	0.8883930011912166
0.7668114150618145	0.8905061271433518
0.7668114150618145	0.8905061271433518
0.7640102946136352	0.8973704358652457
0.756036438404485	0.896109931663565
0.756036438404485	0.896109931663565
0.7546995400087629	0.9029281134817468
0.7546995400087629	0.8958727400127111
0.7546995400087629	0.9012203335955988
0.7546995400087629	0.9029281134817468
0.7546995400087629	0.9029281134817468
0.7546995400087629	0.9029281134817468
0.7523465988322924	0.9023514122130041
0.7470524811852336	0.9014863603098898
0.7470524811852336	0.9014863603098898
0.7454184942571291	0.9014863603098898
0.739767622797434	0.9064814805299236
0.7355659421251651	0.9102522195947803
0.7355659421251651	0.9102522195947803
0.7342290437294432	0.9100493798381879
0.7309610698732341	0.9097261736326288
0.7309610698732341	0.9128019137325905
0.7267593892009652	0.9120666196149433
0.7254224908052432	0.9152106358421238
0.7240855924095213	0.9169882699726992
0.7240855924095213	0.9169882699726992
0.7240855924095213	0.9169882699726992
0.7217326512330507	0.9169882699726992
0.7203957528373288	0.9198830145975476
0.7203957528373288	0.9198830145975476
0.7190588544416069	0.922570442509889
0.7190588544416069	0.922570442509889
0.7157908805853977	0.9223253444706733
0.7157908805853977	0.9238268459721748
0.7101886396890391	0.9300504941959735
0.7101886396890391	0.9233943200206176
0.7083504043949215	0.9297017380927416
0.7055492839467422	0.9294566400535259
0.7001003675380736	0.9284117484126592
0.6984663806099691	0.9284117484126592
0.6968323936818644	0.9283183777310532
0.6940312732336852	0.9280732796918375
0.6898295925614162	0.9274268672807192
0.6836376420970198	0.926698402520202
0.6836376420970198	0.926698402520202
0.6836376420970198	0.9283296432517887
0.6787356813127062	0.9279971038189033
0.675639706080508	0.9275645778673463
0.6728385856323288	0.9272844658225283
0.6695706117761195	0.9272844658225283
0.6653689311038506	0.926530318009557
0.6625678106556714	0.9262071118039978
0.6574023035926311	0.9262071118039978
0.6574023035926311	0.9262071118039978
0.6557683166645266	0.9262071118039978
0.6538707834576956	0.9319112116257448
0.6483322043897046	0.9308068172988438
0.6483322043897046	0.9308068172988438
0.6391671348531182	0.9336779657582276
0.6391671348531182	0.9336779657582276
0.6391671348531182	0.9336779657582276
0.6368141936766475	0.9445226198253882
0.6331377230884122	0.9440900938738311
0.6331377230884122	0.9440900938738311
0.630196546617824	0.9438449958346152
0.624749923524142	0.9434124698830582
0.6214819496679329	0.943089263677499
0.6176693135023557	0.9425990675990678
0.6176693135023557	0.9474119018236666
0.6163324151066337	0.9472845781669313
0.6149955167109118	0.9471445221445223
0.6070904208607694	0.9460475283230703
0.6028887401885005	0.9460475283230703
0.6005357990120299	0.9460475283230703
0.5955224300280727	0.9453853336206279
0.593888443099968	0.9479063420239892
0.593888443099968	0.9515477986066221
0.5893568526860248	0.9509875745169865
0.5893568526860248	0.9509875745169865
0.5858846304638026	0.9506779769937665
0.5837059812263298	0.9500315645826485
0.5773420321379226	0.9490080782650443
0.5733551040333473	0.9486310043585587
0.5711764547958744	0.9478768565455873
0.5711764547958744	0.9478768565455873
0.5711764547958744	0.9511448304017963
0.5662744940115608	0.9550663990292475
0.5662744940115608	0.9550663990292475
0.5662744940115608	0.9511448304017963
0.5634733735633815	0.9550663990292475
0.5588982101646888	0.9550663990292475
0.5491712188897099	0.953866618417702
0.5451543343581193	0.9526313555725321
0.5435203474300148	0.9526313555725321
0.537748341658009	0.9526313555725321
0.5336103228141079	0.9526313555725321
0.528316205167049	0.9557070956724936
0.5247846850321134	0.9557070956724936
0.517840240587669	0.9553838894669343
0.5148990641170806	0.9588440970793913
0.5092781490844009	0.9588440970793913
0.5064770286362217	0.9588440970793913
0.5064770286362217	0.9588440970793913
0.5064770286362217	0.9588440970793913
0.504843041708117	0.9588440970793913
0.5032090547800125	0.9691827780063074
0.5013708194858948	0.9691827780063074
0.4990178783094243	0.9686480186480186
0.49621675786124503	0.9686480186480186
0.4929487840050358	0.9686480186480186
0.4929487840050358	0.9686480186480186
0.4859459828845876	0.9686480186480186
0.4805762274555343	0.9686480186480186
0.47559645776988235	0.9675784999314412
0.47262557244605585	0.9675784999314412
0.4698244519978766	0.9675784999314412
0.46326983014913703	0.9675784999314412
0.46326983014913703	0.9675784999314412
0.46326983014913703	0.9724804607157549
0.4600018562929279	0.9724804607157549
0.44809009158704555	0.972103386809269
0.4429245845240053	0.972103386809269
0.4396566106677961	0.972103386809269
0.4358439745022188	0.9707961972667856
0.43450707610649686	0.9707961972667856
0.43287308917839223	0.9707961972667856
0.42776688002806545	0.9707961972667856
0.4259286447339478	0.9707961972667856
0.41780369778547144	0.9701426024955436
0.40783001134119673	0.9758615567439096
0.4033949039649129	0.9758615567439096
0.3955167527044087	0.9754159239453356
0.3910816453281249	0.9754159239453356
0.3876094231059027	0.9754159239453356
0.3752160622527895	0.9816993464052288
0.37387916385706754	0.9816993464052288
0.37254226546134567	0.9816993464052288
0.36375958572278355	0.9810457516339869
0.36375958572278355	0.9810457516339869
0.36375958572278355	0.9810457516339869
0.361406644546313	0.9810457516339869
0.35272317115695717	0.9810457516339869
0.3468980077582644	0.9802287581699348
0.34454506658179385	0.9802287581699348
0.34034338590952495	0.9802287581699348
0.33544142512521125	0.9802287581699348
0.33217345126900205	0.9875816993464054
0.3293723308208228	0.9875816993464054
0.3193319111441802	0.9861111111111112
0.31749367585006255	0.9861111111111112
0.3142257019938534	0.9861111111111112
0.3001384004065518	0.9850606909430439
0.2879700922230633	0.9850606909430439
0.28303588169674754	0.9842436974789917
0.2811976464026299	0.9842436974789917
0.2811976464026299	0.9842436974789917
0.2793001131957988	0.9842436974789917
0.27796321480007685	0.9842436974789917
0.27796321480007685	0.9842436974789917
0.27306125401576314	0.9842436974789917
0.2702601335675838	0.9842436974789917
0.2639202642865381	0.9842436974789917
0.2601076281209607	0.9842436974789917
0.25847364119285615	0.9842436974789917
0.25302472478418747	0.9831932773109244
0.2453535861532965	0.9817927170868347
0.2453535861532965	0.9817927170868347
0.24255246570511724	0.9817927170868347
0.239611289234529	0.9817927170868347
0.22821759034083008	0.9803921568627452
0.22637935504671247	0.9901960784313727
0.22328337981451435	0.9901960784313727
0.21581372528603626	0.9901960784313727
0.21581372528603626	0.9901960784313727
0.21162254881544804	0.9901960784313727
0.20362461279893615	0.9901960784313727
0.19008586396606966	0.9901960784313727
0.1884518770379651	0.9901960784313727
0.18565075658978583	0.9901960784313727
0.18334766419415544	1.0
0.18166382848521068	0.9901960784313727
0.1784293968826576	1.0
0.17673390758039884	1.0
0.1742277162103887	1.0
0.16953693788342913	1.0
0.16953693788342913	1.0
0.1674536045500958	1.0
0.16498446874762665	1.0
0.15462721196931725	1.0
0.15462721196931725	1.0
0.15311206045416573	1.0
0.1506429246516966	1.0
0.1506429246516966	1.0
0.13379288288060218	1.0
0.13170954954726882	1.0
0.13170954954726882	1.0
0.13170954954726882	1.0
0.12645828360584	1.0
0.12645828360584	1.0
0.1263762162139355	1.0
0.11795488224529575	1.0
0.11597883597883596	1.0
0.11373316498316498	1.0
0.11086871444484225	1.0
0.11009680134680133	1.0
0.11009680134680133	1.0
0.110026455026455	1.0
0.110026455026455	1.0
0.10860648148148147	1.0
0.10860648148148147	1.0
0.10697949467686309	1.0
0.10656452087007641	1.0
0.10306878306878306	1.0
0.09735449735449733	1.0
0.09712962962962962	1.0
0.09712962962962962	1.0
0.09704585537918871	1.0
0.09704585537918871	1.0
0.09704585537918871	1.0
0.09357142857142857	1.0
0.09338624338624338	1.0
0.09338624338624338	1.0
0.09337566137566136	1.0
0.09337566137566136	1.0
0.09337566137566136	1.0
0.08782010582010583	1.0
0.0857495590828924	1.0
0.0857495590828924	1.0
0.08357142857142856	1.0
0.08226455026455026	1.0
0.07703703703703703	1.0
0.06968253968253968	1.0
0.06968253968253968	1.0
0.06968253968253968	1.0
0.06777777777777778	1.0
0.06777777777777778	1.0
0.06777777777777778	1.0
0.06777777777777778	1.0
0.06777777777777778	1.0
0.05555555555555555	1.0
0.05555555555555555	1.0
0.05555555555555555	1.0
0.05555555555555555	1.0
0.05555555555555555	1.0
0.05555555555555555	1.0
0.05555555555555555	1.0
0.05555555555555555	1.0
0.05555555555555555	1.0
0.05555555555555555	1.0
0.05555555555555555	1.0
0.05555555555555555	1.0
0.05555555555555555	1.0
0.05444444444444444	1.0
0.05444444444444444	1.0
0.05444444444444444	1.0
0.05444444444444444	1.0
0.05444444444444444	1.0
0.04777777777777778	1.0
0.04777777777777778	1.0
0.04777777777777778	1.0
0.04777777777777778	1.0
0.04777777777777778	1.0
0.04777777777777778	1.0
0.04777777777777778	1.0
0.041111111111111105	1.0
0.041111111111111105	1.0
0.041111111111111105	1.0
0.041111111111111105	1.0
0.041111111111111105	1.0
0.041111111111111105	1.0
0.041111111111111105	1.0
0.041111111111111105	1.0
0.041111111111111105	1.0
0.041111111111111105	1.0
0.041111111111111105	1.0
0.041111111111111105	1.0
0.041111111111111105	1.0
0.041111111111111105	1.0
0.0	1.0
# DATA FOR 1 MICROGRAPH PAIR, EXPOSURE 2
1.0	0.12998427274117802
1.0	0.19726068556543522
1.0	0.2848140189294106
1.0	0.28759712383926167
1.0	0.2906807512687131
1.0	0.29598995529583516
1.0	0.3017630981168888
1.0	0.3060380016915363
1.0	0.30964098152345887
1.0	0.31504803335112325
1.0	0.3178285754255985
1.0	0.3210393803833827
1.0	0.3241474358563024
1.0	0.32671665099988484
1.0	0.33256173950486095
1.0	0.3361830211925405
1.0	0.3396553175971866
1.0	0.34455718726511086
1.0	0.3481231116115073
1.0	0.35379165226782705
1.0	0.3577061460112765
1.0	0.3609329354363803
1.0	0.3637865321767378
1.0	0.2820917311193991
1.0	0.2785320520554292
1.0	0.276183280604952
1.0	0.23350914071423934
1.0	0.202433499252957
1.0	0.20569222256868522
1.0	0.20814852194813255
1.0	0.21053436348957244
1.0	0.21341582882162582
1.0	0.21633904035218604
1.0	0.21971602302733528
1.0	0.22300438142960885
1.0	0.22610379219061477
1.0	0.23604302846128905
1.0	0.27316675415856445
1.0	0.2383403666792765
1.0	0.24319309970227748
1.0	0.2467877236942695
1.0	0.2509571338836137
1.0	0.25367807179423746
1.0	0.2569676033215794
1.0	0.2594880355989007
1.0	0.26423218781607405
1.0	0.2677610734212793
1.0	0.3670283526826014
1.0	0.37030487257804273
1.0	0.37369393342997814
1.0	0.48746256766812623
1.0	0.4624997321588343
1.0	0.46585727017325984
1.0	0.4671393411270217
1.0	0.4704853305573699
1.0	0.474806975658766
1.0	0.47723905570262515
1.0	0.47940528654046033
1.0	0.4811092455877938
1.0	0.48232681518816384
1.0	0.48830846121445753
1.0	0.45364345031818026
1.0	0.49048271738427424
1.0	0.49567654310776726
1.0	0.49726420666604826
1.0	0.4998121131603812
1.0	0.5023035762119543
1.0	0.5045617273500909
1.0	0.5090033416716347
1.0	0.5105019834588352
1.0	0.5125638514007883
1.0	0.4575520268784031
1.0	0.4503711326702331
1.0	0.37704507230014
1.0	0.41252923254927326
1.0	0.37943239400472045
1.0	0.3830994085701362
1.0	0.3886347918191421
1.0	0.3920208427163681
1.0	0.3957486466548601
1.0	0.3995632073100083
1.0	0.4013943845489487
1.0	0.40505209677034704
1.0	0.40927907419072673
1.0	0.4173152454463077
1.0	0.4467979210139733
1.0	0.41951750062627585
1.0	0.42236771620164637
1.0	0.424477153433491
1.0	0.42946249766686695
1.0	0.43068857402962857
1.0	0.435557303546324
1.0	0.43755116824121604
1.0	0.4405212375833407
1.0	0.4436636056011212
1.0	0.19982835480126693
1.0	0.23000956885361676
1.0	0.19440234111993707
1.0	0.13384604419979573
1.0	0.1302122449029027
1.0	0.1302122449029027
1.0	0.13026466353117272
1.0	0.13026466353117272
1.0	0.13030497202551608
1.0	0.1304229466738083
1.0	0.1305293890053124
1.0	0.1305293890053124
1.0	0.1305912139036262
1.0	0.13065970996809728
1.0	0.13077857162073925
1.0	0.19187540388127755
1.0	0.13111088248077965
1.0	0.13124481725707068
1.0	0.13137743669016616
1.0	0.13165513511109808
1.0	0.1318731320701839
1.0	0.1324290986154677
1.0	0.13273950300926957
1.0	0.13290282174936627
1.0	0.13332769520736693
1.0	0.1301275128538586
1.0	0.13008760744445866
1.0	0.13008760744445866
1.0	0.12998427274117802
1.0	0.12998427274117802
1.0	0.12998427274117802
1.0	0.12998427274117802
1.0	0.12998427274117802
1.0	0.12998427274117802
1.0	0.12998427274117802
1.0	0.12998427274117802
1.0	0.12998427274117802
1.0	0.12998427274117802
1.0	0.12998427274117802
1.0	0.13005246993969002
1.0	0.12998427274117802
1.0	0.12998427274117802
1.0	0.12998427274117802
1.0	0.12998427274117802
1.0	0.12998427274117802
1.0	0.12998427274117802
1.0	0.1300047585474408
1.0	0.13005246993969002
1.0	0.13005246993969002
1.0	0.1338120552575316
1.0	0.13095635256270632
1.0	0.13412617553687745
1.0	0.13456179098244814
1.0	0.1530817876078668
1.0	0.15431687585452808
1.0	0.1555900789551297
1.0	0.15750244390617937
1.0	0.15940928685564437
1.0	0.16109314392346968
1.0	0.16296272166794767
1.0	0.16496134347806274
1.0	0.16713686227916177
1.0	0.1707884657062436
1.0	0.15053916954743654
1.0	0.17212122053720244
1.0	0.17397551531643557
1.0	0.17620250534157833
1.0	0.17845781899361965
1.0	0.18063315664817622
1.0	0.18245628306791958
1.0	0.18425913778641823
1.0	0.18710980244586176
1.0	0.1901048891381468
1.0	0.15192286235757255
1.0	0.16889566218931193
1.0	0.1492075656009451
1.0	0.13939662005715278
1.0	0.14815926896568202
1.0	0.1350170674501312
1.0	0.13538724177023784
1.0	0.13574927253611785
1.0	0.1361477676189357
1.0	0.1366011740521061
1.0	0.13769155789862825
1.0	0.13834100271418648
1.0	0.13861956867603728
1.0	0.137083179497948
1.0	0.13984556224735553
1.0	0.14348472595772277
1.0	0.14629267796053616
1.0	0.14540539199983019
1.0	0.14464121023961796
1.0	0.1471122535374681
1.0	0.1428303726563285
1.0	0.14181055346599522
1.0	0.1412047419216928
0.9981024667931689	0.5841987252358557
0.9981024667931689	0.5628016875939742
0.9981024667931689	0.5628016875939742
0.9981024667931689	0.5664331867633741
0.9981024667931689	0.5676457225176335
0.9981024667931689	0.5688553334795664
0.9981024667931689	0.5716539146462822
0.9981024667931689	0.5745594038115284
0.9981024667931689	0.5773173974723947
0.9981024667931689	0.5804804741515385
0.9981024667931689	0.5832550322506402
0.9981024667931689	0.6040684514415494
0.9981024667931689	0.5855992854599453
0.9981024667931689	0.5870389733858558
0.9981024667931689	0.5886692058984412
0.9981024667931689	0.5894610611020611
0.9981024667931689	0.5900863112021011
0.9981024667931689	0.5940181008186283
0.9981024667931689	0.5954964699440563
0.9981024667931689	0.5966226415396799
0.9981024667931689	0.5984325962908111
0.9981024667931689	0.6007987928508031
0.9981024667931689	0.5613528321897435
0.9981024667931689	0.5628016875939742
0.9981024667931689	0.5804804741515385
0.9981024667931689	0.5596175518223372
0.9981024667931689	0.5410985683440113
0.9981024667931689	0.5143212925654276
0.9981024667931689	0.515409408166829
0.9981024667931689	0.5168404511722665
0.9981024667931689	0.521042892653901
0.9981024667931689	0.5233007215598643
0.9981024667931689	0.5286293956625556
0.9981024667931689	0.5296020069292846
0.9981024667931689	0.5306189030494347
0.9981024667931689	0.5332859695607717
0.9981024667931689	0.5361427137764845
0.9981024667931689	0.5403881392448353
0.9981024667931689	0.5585501893934945
0.9981024667931689	0.5443878512430187
0.9981024667931689	0.5493196898469002
0.9981024667931689	0.5498742102976144
0.9981024667931689	0.550763977969389
0.9981024667931689	0.5526080310986621
0.9981024667931689	0.5526080310986621
0.9981024667931689	0.5563284044704714
0.9981024667931689	0.5563284044704714
0.9981024667931689	0.5579945015313053
0.9981024667931689	0.5471990840288153
0.9962049335863379	0.6783423893733138
0.9962049335863379	0.6749495884026583
0.9962049335863379	0.6772414142238958
0.9962049335863379	0.6772414142238958
0.9962049335863379	0.6772414142238958
0.9962049335863379	0.6772414142238958
0.9962049335863379	0.6855697301374916
0.9962049335863379	0.6792279048698351
0.9962049335863379	0.6826954988039604
0.9962049335863379	0.6837096975869219
0.9962049335863379	0.673244558564636
0.9962049335863379	0.6897487103420135
0.9962049335863379	0.6918561345082612
0.9962049335863379	0.6749495884026583
0.9962049335863379	0.6701837169782894
0.9962049335863379	0.6721552339458997
0.9962049335863379	0.6701837169782894
0.9962049335863379	0.6701837169782894
0.9962049335863379	0.6701837169782894
0.9962049335863379	0.6693535462003009
0.9962049335863379	0.6685762796911602
0.9962049335863379	0.6675620809081987
0.9962049335863379	0.6662513962065106
0.9962049335863379	0.6662513962065106
0.9962049335863379	0.6654405455504587
0.9962049335863379	0.6923878726272377
0.9962049335863379	0.6654405455504587
0.9962049335863379	0.6636084445231735
0.9962049335863379	0.6636084445231735
0.9962049335863379	0.6654405455504587
0.9962049335863379	0.6978334062957076
0.9962049335863379	0.6942506177252769
0.9962049335863379	0.6942506177252769
0.9962049335863379	0.7091928292745485
0.9962049335863379	0.7091928292745485
0.9962049335863379	0.7091928292745485
0.9962049335863379	0.7077922690504589
0.9962049335863379	0.7077922690504589
0.9962049335863379	0.7077922690504589
0.9962049335863379	0.7077922690504589
0.9962049335863379	0.7072025594824212
0.9962049335863379	0.7050519070547151
0.9962049335863379	0.7050519070547151
0.9962049335863379	0.7045018331385325
0.9962049335863379	0.703328714318355
0.9962049335863379	0.703328714318355
0.9962049335863379	0.7022570305841326
0.9962049335863379	0.7022570305841326
0.9962049335863379	0.7007357324096903
0.9962049335863379	0.6978334062957076
0.9962049335863379	0.6978334062957076
0.9962049335863379	0.6610592184923829
0.9962049335863379	0.6978334062957076
0.9962049335863379	0.6969930701612538
0.9962049335863379	0.6960927100171962
0.9962049335863379	0.6954237365454545
0.9962049335863379	0.6954237365454545
0.9962049335863379	0.6942506177252769
0.9962049335863379	0.6942506177252769
0.9962049335863379	0.6942506177252769
0.9962049335863379	0.6636084445231735
0.9962049335863379	0.6942506177252769
0.9962049335863379	0.6610592184923829
0.9962049335863379	0.6241639062088559
0.9962049335863379	0.6345685019074452
0.9962049335863379	0.6345685019074452
0.9962049335863379	0.6338345184744999
0.9962049335863379	0.6338345184744999
0.9962049335863379	0.6338345184744999
0.9962049335863379	0.6318737341607744
0.9962049335863379	0.6304264885958818
0.9962049335863379	0.6291605654782734
0.9962049335863379	0.6262882215220256
0.9962049335863379	0.6262882215220256
0.9962049335863379	0.6262882215220256
0.9962049335863379	0.6247195940710453
0.9962049335863379	0.6247195940710453
0.9962049335863379	0.6237114175210731
0.9962049335863379	0.6380925504134004
0.9962049335863379	0.6237114175210731
0.9962049335863379	0.6231835140519931
0.9962049335863379	0.6223850046029646
0.9962049335863379	0.6223850046029646
0.9962049335863379	0.6212464846788661
0.9962049335863379	0.6194227706152725
0.9962049335863379	0.6165476745797992
0.9962049335863379	0.6155672824229365
0.9962049335863379	0.6120626688349377
0.9962049335863379	0.6107571577587385
0.9962049335863379	0.6085989238357987
0.9962049335863379	0.6060913769938866
0.9962049335863379	0.6610592184923829
0.9962049335863379	0.6345685019074452
0.9962049335863379	0.6165476745797992
0.9962049335863379	0.6393095889529542
0.9962049335863379	0.6536504250627311
0.9962049335863379	0.6416044669511569
0.9962049335863379	0.6604402481175856
0.9962049335863379	0.6604402481175856
0.9962049335863379	0.659697526786629
0.9962049335863379	0.659697526786629
0.9962049335863379	0.6591014812405279
0.9962049335863379	0.6583216238430234
0.9962049335863379	0.6604402481175856
0.9962049335863379	0.6574914530650349
0.9962049335863379	0.6574914530650349
0.9962049335863379	0.6574914530650349
0.9962049335863379	0.6557429616821219
0.9962049335863379	0.6557429616821219
0.9962049335863379	0.6557429616821219
0.9962049335863379	0.6515377918092016
0.9962049335863379	0.6489018559299738
0.9962049335863379	0.6431269583006379
0.9962049335863379	0.6431269583006379
0.9962049335863379	0.6443627467336582
0.9962049335863379	0.6454008090173953
0.9962049335863379	0.6489018559299738
0.9962049335863379	0.646983697362199
0.9962049335863379	0.6489018559299738
0.9962049335863379	0.6498702920849238
0.9962049335863379	0.6510400781811804
0.9962049335863379	0.6510400781811804
0.9962049335863379	0.6515377918092016
0.994868035190616	0.7148299643335437
0.994868035190616	0.7204486519119501
0.994868035190616	0.718819692635932
0.994868035190616	0.7166109039821306
0.994868035190616	0.7148299643335437
0.994868035190616	0.718819692635932
0.994868035190616	0.7121292998681734
0.994868035190616	0.7121292998681734
0.994868035190616	0.7109996872834525
0.994868035190616	0.7121292998681734
0.9929705019837847	0.7417575324299926
0.9929705019837847	0.7453160091122016
0.9929705019837847	0.7432788306044349
0.9929705019837847	0.7432788306044349
0.9929705019837847	0.7432788306044349
0.9929705019837847	0.7432788306044349
0.9929705019837847	0.7432788306044349
0.9929705019837847	0.7417575324299926
0.9929705019837847	0.7417575324299926
0.9929705019837847	0.7466506606198636
0.9929705019837847	0.7417575324299926
0.9929705019837847	0.7417575324299926
0.9929705019837847	0.7417575324299926
0.9929705019837847	0.7417575324299926
0.9929705019837847	0.7417575324299926
0.9929705019837847	0.7417575324299926
0.9929705019837847	0.739654652340967
0.9929705019837847	0.7466506606198636
0.9929705019837847	0.7466506606198636
0.9929705019837847	0.7466506606198636
0.9929705019837847	0.7466506606198636
0.9929705019837847	0.7519084367394727
0.9929705019837847	0.7519084367394727
0.9929705019837847	0.7502744498113681
0.9929705019837847	0.7502744498113681
0.9929705019837847	0.7385851336243894
0.9929705019837847	0.7502744498113681
0.9929705019837847	0.7502744498113681
0.9929705019837847	0.7494039113211307
0.9929705019837847	0.7494039113211307
0.9929705019837847	0.7494039113211307
0.9929705019837847	0.7494039113211307
0.9929705019837847	0.7482846475479682
0.9929705019837847	0.7482846475479682
0.9929705019837847	0.7482846475479682
0.9929705019837847	0.7482846475479682
0.9929705019837847	0.739654652340967
0.9929705019837847	0.7252129722232904
0.9929705019837847	0.737927428194209
0.9929705019837847	0.7305834486951603
0.9929705019837847	0.7296996570233555
0.9929705019837847	0.7362813011034854
0.9929705019837847	0.7289695777576066
0.9929705019837847	0.7289695777576066
0.9929705019837847	0.7277243215906236
0.9929705019837847	0.7270240414785787
0.9929705019837847	0.7270240414785787
0.9929705019837847	0.7270240414785787
0.9929705019837847	0.7252129722232904
0.9929705019837847	0.7252129722232904
0.9929705019837847	0.7252129722232904
0.9929705019837847	0.7252129722232904
0.9929705019837847	0.7235226409183546
0.9929705019837847	0.7235226409183546
0.9929705019837847	0.7212114185570696
0.9929705019837847	0.7305834486951603
0.9929705019837847	0.7296996570233555
0.9929705019837847	0.7305834486951603
0.9929705019837847	0.7348518316433253
0.9929705019837847	0.7356475122344024
0.9929705019837847	0.7348518316433253
0.9929705019837847	0.7348518316433253
0.9929705019837847	0.7348518316433253
0.9929705019837847	0.7305834486951603
0.9929705019837847	0.7348518316433253
0.9929705019837847	0.7348518316433253
0.9929705019837847	0.7348518316433253
0.9929705019837847	0.7348518316433253
0.9929705019837847	0.7339340479841434
0.9929705019837847	0.7339340479841434
0.9929705019837847	0.7326057747393616
0.9929705019837847	0.7326057747393616
0.9929705019837847	0.7305834486951603
0.9901693815356054	0.7602427456893768
0.9901693815356054	0.7560225649986079
0.9901693815356054	0.7560225649986079
0.9901693815356054	0.7560225649986079
0.9901693815356054	0.7567323511755221
0.9901693815356054	0.7567323511755221
0.9901693815356054	0.7581478906533452
0.9901693815356054	0.7602427456893768
0.9901693815356054	0.7855895953956907
0.9901693815356054	0.7828186163747116
0.9901693815356054	0.7776102172255782
0.9901693815356054	0.7776102172255782
0.9901693815356054	0.778666024163738
0.9901693815356054	0.778666024163738
0.9901693815356054	0.778666024163738
0.9901693815356054	0.7794663442917893
0.9901693815356054	0.7817072406503328
0.9901693815356054	0.7817072406503328
0.9901693815356054	0.7817072406503328
0.9901693815356054	0.7817072406503328
0.9901693815356054	0.7817072406503328
0.9901693815356054	0.7817072406503328
0.9901693815356054	0.7817072406503328
0.9901693815356054	0.7828186163747116
0.9901693815356054	0.7843226270698987
0.9901693815356054	0.7776102172255782
0.9901693815356054	0.7843226270698987
0.9901693815356054	0.7855895953956907
0.9901693815356054	0.7855895953956907
0.9901693815356054	0.7855895953956907
0.9901693815356054	0.7855895953956907
0.9901693815356054	0.7855895953956907
0.9901693815356054	0.7873543012780437
0.9901693815356054	0.7873543012780437
0.9901693815356054	0.7885257513659024
0.9901693815356054	0.7885257513659024
0.9901693815356054	0.7885257513659024
0.9901693815356054	0.7898983003855102
0.9901693815356054	0.7898983003855102
0.9901693815356054	0.7898983003855102
0.9901693815356054	0.7776102172255782
0.9901693815356054	0.7602427456893768
0.9901693815356054	0.7765347870535094
0.9901693815356054	0.7696840617727781
0.9901693815356054	0.7602427456893768
0.9901693815356054	0.7602427456893768
0.9901693815356054	0.7602427456893768
0.9901693815356054	0.7614153077374518
0.9901693815356054	0.7623690829126802
0.9901693815356054	0.766017992587415
0.9901693815356054	0.7669974778135127
0.9901693815356054	0.7669974778135127
0.9901693815356054	0.7669974778135127
0.9901693815356054	0.7669974778135127
0.9901693815356054	0.7669974778135127
0.9901693815356054	0.7689458841487873
0.9901693815356054	0.7689458841487873
0.9901693815356054	0.7689458841487873
0.9901693815356054	0.7704523690957071
0.9901693815356054	0.7713063692323472
0.9901693815356054	0.7755304828928209
0.9901693815356054	0.7755304828928209
0.9901693815356054	0.7755304828928209
0.9901693815356054	0.7755304828928209
0.9901693815356054	0.7723387821975333
0.9901693815356054	0.7704523690957071
0.9901693815356054	0.7713063692323472
0.9901693815356054	0.7704523690957071
0.9901693815356054	0.7704523690957071
0.9901693815356054	0.7704523690957071
0.9901693815356054	0.7704523690957071
0.9901693815356054	0.7704523690957071
0.9901693815356054	0.7765347870535094
0.9873682610874261	0.7938791234839804
0.9873682610874261	0.7938791234839804
0.9873682610874261	0.7938791234839804
0.9873682610874261	0.7938791234839804
0.9873682610874261	0.7938791234839804
0.9873682610874261	0.7938791234839804
0.9873682610874261	0.7938791234839804
0.9873682610874261	0.7938791234839804
0.9873682610874261	0.7938791234839804
0.9873682610874261	0.7893553139601709
0.9873682610874261	0.7938791234839804
0.9873682610874261	0.7938791234839804
0.9873682610874261	0.7938791234839804
0.9842722858552281	0.7937243247223705
0.9842722858552281	0.7937243247223705
0.982374752648397	0.7948187695508308
0.982374752648397	0.7948187695508308
0.982374752648397	0.7948187695508308
0.982374752648397	0.7948187695508308
0.982374752648397	0.7948187695508308
0.982374752648397	0.7948187695508308
0.982374752648397	0.7948187695508308
0.982374752648397	0.7933268684425614
0.982374752648397	0.7948187695508308
0.9807407657202925	0.7967628204936301
0.9807407657202925	0.7967628204936301
0.9770049972193435	0.7973223614406119
0.9770049972193435	0.7973223614406119
0.9770049972193435	0.7959592493508562
0.9770049972193435	0.7973223614406119
0.9753710102912391	0.7980445255629645
0.9753710102912391	0.7980445255629645
0.9753710102912391	0.7999626841307393
0.9753710102912391	0.8009857020335526
0.9753710102912391	0.8018824021770246
0.9753710102912391	0.8018824021770246
0.9753710102912391	0.8018824021770246
0.9730180691147683	0.8013167913172962
0.9730180691147683	0.8013167913172962
0.9730180691147683	0.8013167913172962
0.9730180691147683	0.8013167913172962
0.9730180691147683	0.8013167913172962
0.9711205359079372	0.8025543911002924
0.9711205359079372	0.8025543911002924
0.9711205359079372	0.8036239098168699
0.9697836375122155	0.8049854396276842
0.9697836375122155	0.8034935385194147
0.9684467391164935	0.8057703744633347
0.9671098407207716	0.8056282886434994
0.9671098407207716	0.8065920991148339
0.9671098407207716	0.8065920991148339
0.965475853792667	0.8064247491022826
0.9635783205858357	0.8060096637132882
0.961399671348363	0.8057131741497208
0.961399671348363	0.8057131741497208
0.961399671348363	0.8057131741497208
0.961399671348363	0.8057131741497208
0.959502138141532	0.8111572562632631
0.959502138141532	0.8111572562632631
0.959502138141532	0.8111572562632631
0.959502138141532	0.8095297277815147
0.959502138141532	0.8070529475957562
0.959502138141532	0.8052704164014602
0.9567010176933527	0.8107650994005179
0.9553641192976308	0.8106165551343265
0.9553641192976308	0.811735818907489
0.9553641192976308	0.811735818907489
0.951162438625362	0.8107172296536058
0.951162438625362	0.8107172296536058
0.94982554022964	0.8139967818387666
0.94982554022964	0.8154541215314005
0.94982554022964	0.8139967818387666
0.94982554022964	0.8139967818387666
0.94982554022964	0.8139967818387666
0.94982554022964	0.8139967818387666
0.94982554022964	0.8117343383998527
0.9474725990531693	0.8154541215314005
0.9474725990531693	0.8154541215314005
0.9474725990531693	0.8154541215314005
0.9474725990531693	0.8154541215314005
0.9452939498156965	0.8166929707974697
0.9424928293675172	0.8161601489730875
0.9424928293675172	0.8161601489730875
0.9401398881910467	0.8165270316929114
0.9401398881910467	0.8165270316929114
0.9377869470145761	0.8203486502953751
0.9377869470145761	0.8203486502953751
0.9377869470145761	0.8203486502953751
0.9377869470145761	0.8203486502953751
0.9377869470145761	0.8165270316929114
0.9377869470145761	0.8203486502953751
0.9377869470145761	0.8182173629978473
0.9377869470145761	0.8165270316929114
0.9354340058381054	0.8215784104921368
0.9354340058381054	0.8215784104921368
0.9354340058381054	0.8215784104921368
0.9326328853899262	0.8211521530326312
0.9326328853899262	0.8211521530326312
0.9312959869942044	0.8209892971926207
0.9299590885984824	0.8208184971652928
0.9299590885984824	0.8208184971652928
0.9299590885984824	0.8208184971652928
0.9299590885984824	0.8208184971652928
0.9266911147422733	0.8234829484365553
0.9248528794481556	0.825104478321459
0.9248528794481556	0.825104478321459
0.9235159810524337	0.8249251382927647
0.9216184478456025	0.8263015509267837
0.9199844609174981	0.8261614949043747
0.9181462256233804	0.8312701084432007
0.9168093272276584	0.8351624195154425
0.9168093272276584	0.8375051747993743
0.9149710919335408	0.8428398754930669
0.9149710919335408	0.8441311236996667
0.9149710919335408	0.8454123179955668
0.9149710919335408	0.8441311236996667
0.9149710919335408	0.8408790911793415
0.9149710919335408	0.8441311236996667
0.9112353234325921	0.8489072922335751
0.9112353234325921	0.8528665682516747
0.9112353234325921	0.8528665682516747
0.9093970881384744	0.8524063557171587
0.9054101600338992	0.8534497079715836
0.9054101600338992	0.8523015009410235
0.9054101600338992	0.8534497079715836
0.903512626827068	0.8543438337378322
0.9000404046048458	0.858279765053052
0.8976874634283752	0.8577460838386307
0.8960534765002707	0.8576274880132039
0.8960534765002707	0.8576274880132039
0.8960534765002707	0.8576274880132039
0.8912147668228514	0.8570240845965011
0.8912147668228514	0.8570240845965011
0.8893765315287337	0.8565522381038935
0.8861085576725245	0.8563600043476459
0.8861085576725245	0.8563600043476459
0.8837556164960539	0.8557907443855965
0.8821216295679493	0.8556399148230023
0.8821216295679493	0.8556399148230023
0.8797686883914787	0.8550313955532254
0.8797686883914787	0.8550313955532254
0.8797686883914787	0.8550313955532254
0.8797686883914787	0.8550313955532254
0.8797686883914787	0.8550313955532254
0.87447457074442	0.8559863229787412
0.87447457074442	0.8559863229787412
0.8710023485221978	0.8568402129218152
0.8636696376600752	0.8554393794149757
0.8623327392643534	0.8594881986287358
0.8623327392643534	0.8594881986287358
0.8590983076618003	0.8591567526316551
0.8590983076618003	0.8614485784528927
0.8533560107430327	0.8630233710493571
0.8533560107430327	0.8630233710493571
0.8489231371151126	0.8626646310621341
0.8489231371151126	0.8626646310621341
0.8489231371151126	0.8626646310621341
0.8489231371151126	0.8626646310621341
0.8470849018209949	0.8639417702703077
0.8428832211487259	0.8654846991033479
0.8383516307347826	0.8653037036282347
0.8383516307347826	0.8653037036282347
0.8370147323390607	0.8651059774789515
0.8337467584828515	0.8646858094117246
0.827129111424028	0.8670039584244648
0.8220229022737012	0.8661133046801296
0.8187884706711482	0.8657741937566533
0.8155204968149391	0.8680101758687964
0.8155204968149391	0.8680101758687964
0.8155204968149391	0.8680101758687964
0.8138865098868345	0.8697445789696988
0.8093113464881417	0.8714336578031957
0.8093113464881417	0.8714336578031957
0.8009212536088848	0.8701086179833463
0.7992872666807802	0.8700361752131347
0.7934321468550721	0.869455629269267
0.7906310264068929	0.8720148347696489
0.7887334932000616	0.8718226010134014
0.7863805520235909	0.87106845320043
0.7863805520235909	0.87106845320043
0.7863805520235909	0.8726069147388915
0.7863805520235909	0.8726069147388915
0.7847465650954862	0.8725291058375533
0.7825679158580137	0.8723159771078005
0.7812310174622917	0.8746590917730215
0.777699497327356	0.8776975541107919
0.777699497327356	0.8776975541107919
0.7727975365430424	0.8834501140588535
0.7696224028532027	0.882795352600528
0.7696224028532027	0.882795352600528
0.7679884159250984	0.882608611237316
0.7663544289969937	0.8877812713944963
0.7644568957901624	0.8914577419827315
0.7557400055252845	0.8910368754263904
0.75410601859718	0.8909206233919799
0.7477256886874384	0.8937181775002756
0.7458281554806073	0.8934380654554577
0.7408483857949553	0.8930114195179759
0.738047265346776	0.8924954236459428
0.738047265346776	0.8941620903126095
0.7362090300526584	0.8966804773465675
0.7171996217927757	0.8937168237753025
0.7112578511451227	0.8930209707214373
0.7079898772889136	0.8923721817941016
0.7056369361124429	0.8947446920630313
0.7023689622562338	0.8944645800182134
0.7023689622562338	0.8944645800182134
0.6994277857856456	0.8979068125261899
0.6980908873899236	0.8976554299218661
0.6980908873899236	0.8997562702580005
0.6944144168016884	0.8991960461683647
0.6920614756252178	0.8984220523603151
0.6823212158849581	0.9016951483733493
0.6823212158849581	0.8992871676371951
0.6799682747084874	0.9009262133483589
0.6708318120426131	0.8992023259324299
0.6680306915944338	0.8989860629566513
0.6628651845313936	0.8980487649605298
0.660512243354923	0.8980487649605298
0.660512243354923	0.8980487649605298
0.6573371096650833	0.8972646755810709
0.654535989216904	0.8999030838855692
0.654535989216904	0.8999030838855692
0.6505490611123288	0.8987555794292411
0.6445119094095424	0.9054782685048715
0.632619637881048	0.9045222585705334
0.6284816190371468	0.9038933904224836
0.6237829653821364	0.9030152316723525
0.6206869901499383	0.9030152316723525
0.6135441330070811	0.9056792343363552
0.6077084654067078	0.9051781343926556
0.6047375800828813	0.9046561074000404
0.6023846389064107	0.9039019595870691
0.5956011174170068	0.9028145880662609
0.5903069997699479	0.9028145880662609
0.5879540585934774	0.901923322469113
0.5879540585934774	0.901923322469113
0.5819112778448143	0.9014589261842834
0.5738969610069681	0.8998501411936006
0.5662230581124769	0.9016685791347849
0.5640444088750041	0.9012360531832279
0.5587205823747071	0.8994583048383697
0.5563676411982366	0.8994583048383697
0.5526911706100012	0.8987041570253984
0.5526911706100012	0.9015876633691123
0.5498900501618219	0.901097467290681
0.5444434270681401	0.9002301973057639
0.5426051917740224	0.9103740231070292
0.5426051917740224	0.9103740231070292
0.5412682933783005	0.909941497155472
0.5396343064501959	0.9115773016441197
0.5380003195220914	0.9113610386683411
0.5335674458941713	0.9108708425899097
0.5319334589660667	0.9107259570494867
0.5215837707036649	0.912614591291062
0.5183157968474558	0.9119681788799437
0.5166818099193511	0.911812561077267
0.512694881814776	0.9134423582952996
0.512694881814776	0.919744879303703
0.5014378790136554	0.918250295456178
0.5001009806179336	0.917690071366542
0.4946543575242515	0.9166842144783321
0.49113880989105696	0.9153913896560956
0.4822071670584853	0.9227347815583111
0.4792362817346587	0.9241525794466972
0.4669279175287614	0.9232375467669587
0.4624928101524775	0.9227539084955966
0.4562539509724419	0.9209922430510668
0.45206277450185367	0.9192684766214179
0.4497098333253831	0.9314342520224874
0.4469087128772038	0.9412381735911147
0.44455577170073324	0.9412381735911147
0.440364595230145	0.9408610996846293
0.43295860253003465	0.9392271127565246
0.43295860253003465	0.9445747063394123
0.43295860253003465	0.9392271127565246
0.4268593886509346	0.9480689245395129
0.4255224902552127	0.9517082590612002
0.4165116889649996	0.9542080468551056
0.41433303972752683	0.9537624140565316
0.4119800985510563	0.9537624140565316
0.40521414681356754	0.9522345301757064
0.39821134569311933	0.9522345301757064
0.38649332515156937	0.9620384517443341
0.38649332515156937	0.9522345301757064
0.3785859955530633	0.9608500976148034
0.37105491294458137	0.9608500976148034
0.3642824671241479	0.9601965028435615
0.3487304129691526	0.9561348781937016
0.3376815489791121	0.9554453200738029
0.32762552657014854	0.9547385620915032
0.32246001950710823	0.9539215686274509
0.3145871733989681	0.9528594771241831
0.3096852126146543	0.9582166199813258
0.3078469773205367	0.9573996265172736
0.3078469773205367	0.9573996265172736
0.3006744113244413	0.9570764203117144
0.29510040752937483	0.9560260001436472
0.2848693150924001	0.9535750197514903
0.2798559461084429	0.9521744595274008
0.2775030049319723	0.9693313222724989
0.27470188448379296	0.9693313222724989
0.2719007640356137	0.9693313222724989
0.26791383593103857	0.9689542483660131
0.25588539882520206	0.9685086155674393
0.25588539882520206	0.9685086155674393
0.2522089282369668	0.9665478312537137
0.24492177653418043	0.9665478312537137
0.23486497603620346	0.9616458704694
0.22646161469166565	0.9591503267973858
0.21578234298298218	0.9444444444444445
0.21284116651239393	0.9444444444444445
0.20538201618559654	0.9444444444444445
0.2035437808914789	0.9444444444444445
0.19727043822107743	0.9444444444444445
0.19629042153434664	0.9409722222222222
0.19403600661852438	0.9444444444444445
0.19331423105815618	0.9409722222222222
0.18608082454569522	0.9444444444444445
0.1821336755026006	0.9389880952380952
0.1803975643914895	0.9389880952380952
0.17537197959616782	0.9389880952380952
0.169171582770771	0.9077380952380952
0.16338454573373395	0.90625
0.15741232351151171	0.9041666666666667
0.14707510343318614	0.8869047619047619
0.14707510343318614	0.8869047619047619
0.14197306261685963	0.8869047619047619
0.14127248602390086	0.8944444444444444
0.13857170207264194	0.9107142857142857
0.13857170207264194	0.8869047619047619
0.13841517786962926	0.9041666666666667
0.13841517786962926	0.9041666666666667
0.13460344810438793	0.9107142857142857
0.13063519413613398	0.9047619047619048
0.12875085684296209	0.9743589743589743
0.12875085684296209	0.9743589743589743
0.12875085684296209	0.9743589743589743
0.1277780512789911	0.9047619047619048
0.12661410470620996	0.9743589743589743
0.1233137655647054	0.9047619047619048
0.11702517511728039	0.9743589743589743
0.11317902127112654	1.0
0.11317902127112654	1.0
0.11317902127112654	1.0
0.10677892648287386	1.0
0.10524251333461862	1.0
0.09674806228534298	1.0
0.09026803118908383	1.0
0.08671394922491414	1.0
0.08515097266976966	1.0
0.08437577529682792	1.0
0.08410964912280702	1.0
0.08033788174139052	1.0
0.07834825158133428	1.0
0.07751740462266778	1.0
0.07437999761308033	1.0
0.07437999761308033	1.0
0.06825814536340852	1.0
0.06825814536340852	1.0
0.06362851573377888	1.0
0.05714912280701754	1.0
0.05714912280701754	1.0
0.05714912280701754	1.0
0.05714912280701754	1.0
0.05524310776942356	1.0
0.05524310776942356	1.0
0.05524310776942356	1.0
0.05524310776942356	1.0
0.043991228070175435	1.0
0.043991228070175435	1.0
0.043991228070175435	1.0
0.043991228070175435	1.0
0.043991228070175435	1.0
0.033888888888888885	1.0
0.033888888888888885	1.0
0.033888888888888885	1.0
0.033888888888888885	1.0
0.033888888888888885	1.0
0.033888888888888885	1.0
0.033888888888888885	1.0
0.033888888888888885	1.0
0.027777777777777776	1.0
0.027777777777777776	1.0
0.027777777777777776	1.0
0.027777777777777776	1.0
0.027777777777777776	1.0
0.0	1.0
# DATA FOR 4 MICROGRAPH PAIRs, EXPOSURE 1
0.9935708763792256	0.14329681846189657
0.9935708763792256	0.1744642606601491
0.9935708763792256	0.3233704588256242
0.9935708763792256	0.3068112384354085
0.9935708763792256	0.2787244567464525
0.9935708763792256	0.26352941256533347
0.9935708763792256	0.2521659659542041
0.9935708763792256	0.23893967846280156
0.9935708763792256	0.22784814733399572
0.9935708763792256	0.21884329613925715
0.9935708763792256	0.21099955223889708
0.9935708763792256	0.20437790208565632
0.9935708763792256	0.1966060299191339
0.9935708763792256	0.1891369790085881
0.9935708763792256	0.18317747203983228
0.9935708763792256	0.17864232647656905
0.9935708763792256	0.2916966595380039
0.9935708763792256	0.17108436814865086
0.9935708763792256	0.15034957359857454
0.9935708763792256	0.14355028060405686
0.9935708763792256	0.14407061752525369
0.9935708763792256	0.16657552207110327
0.9935708763792256	0.14474745300488617
0.9935708763792256	0.1456119552458184
0.9935708763792256	0.14691929280245858
0.9935708763792256	0.14851159182448853
0.9935708763792256	0.15276595970035808
0.9935708763792256	0.15481078550844748
0.9935708763792256	0.1566880888173525
0.9935708763792256	0.1580835749012787
0.9935708763792256	0.16068900290441826
0.9935708763792256	0.16325007409429565
0.9916733431723945	0.3684190621891081
0.9916733431723945	0.4067557858764306
0.9916733431723945	0.3882341589984649
0.9916733431723945	0.42598848330889455
0.9916733431723945	0.3539626616301888
0.9916733431723945	0.339485346714519
0.9897758099655635	0.5619436852063249
0.9897758099655635	0.6618783193885686
0.9897758099655635	0.654844201188541
0.9897758099655635	0.6413332121474157
0.9897758099655635	0.6252657006961749
0.9897758099655635	0.5938190909359891
0.9897758099655635	0.5824973972652898
0.9897758099655635	0.6083322778318965
0.9897758099655635	0.5492262866557766
0.9897758099655635	0.5248811539332392
0.9897758099655635	0.5013684360087344
0.9897758099655635	0.4778761805035514
0.9897758099655635	0.46522862355854083
0.9897758099655635	0.43984528693392083
0.9875971607280906	0.6707486790397074
0.9875971607280906	0.683570065120764
0.9875971607280906	0.7004314903673313
0.9875971607280906	0.7107178298049301
0.9875971607280906	0.7128166460213934
0.9875971607280906	0.7252103583296686
0.985963173799986	0.7410986860087584
0.985963173799986	0.7476610322286245
0.985963173799986	0.7440482172601763
0.985963173799986	0.7353701686812948
0.985963173799986	0.7323551102501674
0.9841249385058684	0.7528407109734241
0.9841249385058684	0.7573864423094367
0.9841249385058684	0.7595536249719755
0.9822274052990373	0.7726167261109477
0.9822274052990373	0.7775004985350212
0.9822274052990373	0.7775004985350212
0.9822274052990373	0.7758101672300853
0.9822274052990373	0.7746177983906577
0.9822274052990373	0.7746177983906577
0.9822274052990373	0.7746177983906577
0.9822274052990373	0.7734881858059369
0.9822274052990373	0.7698644380299399
0.9822274052990373	0.7698644380299399
0.9822274052990373	0.767774654748206
0.9822274052990373	0.7657672907166206
0.9822274052990373	0.7633456769098075
0.9822274052990373	0.7615357221586763
0.9822274052990373	0.7600438210504068
0.9805934183709326	0.7787616088705417
0.9786958851641016	0.7783414408033148
0.9786958851641016	0.7783414408033148
0.9786958851641016	0.7790857385224025
0.9786958851641016	0.7798610486464521
0.9763429439876309	0.7814106831202235
0.9763429439876309	0.7814106831202235
0.9763429439876309	0.7814106831202235
0.9763429439876309	0.7814106831202235
0.9763429439876309	0.7801254631498824
0.9763429439876309	0.7801254631498824
0.9739900028111603	0.7868399127070864
0.9739900028111603	0.7886224439013824
0.9739900028111603	0.7886224439013824
0.9739900028111603	0.7886224439013824
0.9739900028111603	0.7886224439013824
0.9739900028111603	0.7886224439013824
0.9739900028111603	0.7886224439013824
0.9739900028111603	0.7886224439013824
0.9739900028111603	0.7886224439013824
0.9739900028111603	0.7868399127070864
0.9739900028111603	0.7886224439013824
0.9739900028111603	0.7868399127070864
0.9739900028111603	0.7859964670957242
0.9739900028111603	0.7859964670957242
0.9739900028111603	0.783985406261134
0.9739900028111603	0.783985406261134
0.9739900028111603	0.7823578777793856
0.9739900028111603	0.7808365796049435
0.9739900028111603	0.7808365796049435
0.9739900028111603	0.7859964670957242
0.9716370616346898	0.7929265898021667
0.9716370616346898	0.7929265898021667
0.9716370616346898	0.7929265898021667
0.9716370616346898	0.7929265898021667
0.9716370616346898	0.7929265898021667
0.9716370616346898	0.7966984433711806
0.9716370616346898	0.794737659057455
0.9716370616346898	0.794737659057455
0.9716370616346898	0.794737659057455
0.9716370616346898	0.7966984433711806
0.9716370616346898	0.7929265898021667
0.9716370616346898	0.7929265898021667
0.9716370616346898	0.7880155344709434
0.9716370616346898	0.7929265898021667
0.9716370616346898	0.7880155344709434
0.9716370616346898	0.7929265898021667
0.9716370616346898	0.7880155344709434
0.9716370616346898	0.7880155344709434
0.9716370616346898	0.7880155344709434
0.9716370616346898	0.7880155344709434
0.9716370616346898	0.7898174410043076
0.9716370616346898	0.7929265898021667
0.9716370616346898	0.7929265898021667
0.9716370616346898	0.7929265898021667
0.9697395284278587	0.8058524752833426
0.9697395284278587	0.8080244209847001
0.9697395284278587	0.8080244209847001
0.9697395284278587	0.8080244209847001
0.9697395284278587	0.8080244209847001
0.9697395284278587	0.8058524752833426
0.9697395284278587	0.8058524752833426
0.9697395284278587	0.8030650858177526
0.9697395284278587	0.8042184883552382
0.9697395284278587	0.8042184883552382
0.9697395284278587	0.8042184883552382
0.9697395284278587	0.8090039062107981
0.9697395284278587	0.8002787081087743
0.9697395284278587	0.8002787081087743
0.9697395284278587	0.8090039062107981
0.9697395284278587	0.8090039062107981
0.9697395284278587	0.8090039062107981
0.9697395284278587	0.8100628663802316
0.9697395284278587	0.8134196438738379
0.9697395284278587	0.8134196438738379
0.9697395284278587	0.8134196438738379
0.9697395284278587	0.8134196438738379
0.9697395284278587	0.8134196438738379
0.9697395284278587	0.81128835657631
0.9697395284278587	0.8100628663802316
0.9697395284278587	0.8090039062107981
0.9697395284278587	0.8100628663802316
0.9697395284278587	0.8100628663802316
0.9697395284278587	0.8090039062107981
0.9697395284278587	0.7991912142877164
0.9697395284278587	0.8090039062107981
0.9697395284278587	0.8090039062107981
0.9697395284278587	0.8002787081087743
0.9697395284278587	0.8042184883552382
0.9697395284278587	0.7991912142877164
0.9697395284278587	0.7991912142877164
0.9697395284278587	0.7962790242666403
0.9697395284278587	0.7962790242666403
0.9697395284278587	0.7962790242666403
0.9697395284278587	0.7991912142877164
0.9697395284278587	0.7962790242666403
0.9697395284278587	0.7962790242666403
0.9697395284278587	0.7962790242666403
0.9697395284278587	0.7962790242666403
0.9697395284278587	0.7972428347379745
0.9697395284278587	0.7972428347379745
0.9697395284278587	0.7972428347379745
0.9697395284278587	0.7991912142877164
0.9697395284278587	0.7991912142877164
0.9697395284278587	0.7991912142877164
0.9697395284278587	0.7962790242666403
0.9697395284278587	0.7991912142877164
0.9697395284278587	0.7991912142877164
0.9697395284278587	0.7991912142877164
0.9697395284278587	0.7991912142877164
0.9697395284278587	0.7991912142877164
0.9697395284278587	0.7991912142877164
0.9697395284278587	0.7991912142877164
0.9697395284278587	0.7991912142877164
[truncated: 3,718 more rows]
