# Supplementary material for: SPHIRE-crYOLO is a fast and accurate fully automated particle picker for cryo-EM
Source: Commun Biol. 2019 Jun 19;2:218. doi: 10.1038/s42003-019-0437-z (PMC6584505; doi:10.1038/s42003-019-0437-z)
Supplement: Supplementary file 3 — Supplementary Data 2 [file 42003_2019_437_MOESM3_ESM.csv]

crYOLO_AUC	crYOLO_RECALL	crYOLO_PRECISION	IR_AUC	IR_RECALL	IR_PRECISION
0.76	0.73	0.71	0.74	0.81	0.63
0.74	0.74	0.73	0.74	0.77	0.69
0.65	0.84	0.65	0.66	0.78	0.62
0.78	0.88	0.71	0.83	0.91	0.74
0.28	0.66	0.33	0.25	0.67	0.25
0.93	0.88	0.9	0.9	0.95	0.87
0.68	0.7	0.8	0.71	0.7	0.82
0.94	0.92	1	0.96	0.88	1
0.9	0.8	0.89	0.89	0.88	0.86
0.85	0.93	0.77	0.88	0.91	0.79
0.85	0.81	0.81	0.84	0.79	0.8
0.89	0.85	0.97	0.89	0.88	0.94
0.78	0.76	0.75	0.75	0.72	0.79
0.76	0.79	0.76	0.71	0.81	0.77
0.93	0.93	0.91	0.93	0.89	0.96
0.93	0.93	0.83	0.93	0.93	0.82
0.73	0.78	0.78	0.69	0.73	0.78
0.88	0.85	0.87	0.88	0.84	0.87
0.85	0.83	0.88	0.85	0.86	0.85
0.98	0.95	0.98	0.98	0.97	0.97
0.99	0.99	0.99	1	0.99	0.99
1	1	1	1	1	1
0.85	0.83	0.85	0.84	0.85	0.84
0.91	0.88	0.92	0.93	0.88	0.95
0.81	0.79	0.83	0.89	0.85	0.87
1	1	1	1	1	1
0.99	0.99	0.99	0.99	0.98	0.99
0.59	0.54	0.95	0.56	0.55	0.85
0.86	0.9	0.83	0.9	0.95	0.79
0.71	0.73	0.65	0.65	0.71	0.62
0.77	0.78	0.71	0.76	0.63	0.8
