# Supplementary material for: SPHIRE-crYOLO is a fast and accurate fully automated particle picker for cryo-EM
Source: Commun Biol. 2019 Jun 19;2:218. doi: 10.1038/s42003-019-0437-z (PMC6584505; doi:10.1038/s42003-019-0437-z)
Supplement: Supplementary file 4 — Supplementary Data 3 [file 42003_2019_437_MOESM4_ESM.csv]

# AUC CURVE GENERAL
0.9433406957386028	0.16463068069096107
0.941891420376284	0.23290772529009077
0.941891420376284	0.27729381701657146
0.9407498678648686	0.3053056834712799
0.9394057818433631	0.551025091670375
0.9394057818433631	0.5668430471815341
0.9394057818433631	0.5662051538397782
0.9394057818433631	0.5654514144587818
0.9394057818433631	0.5643655558729231
0.9394057818433631	0.5624083168472963
0.9394057818433631	0.5603976054239718
0.9394057818433631	0.5586348637540964
0.9394057818433631	0.5566934340374224
0.9394057818433631	0.5533628124635193
0.9394057818433631	0.5474475180182187
0.9394057818433631	0.5493084956481243
0.9394057818433631	0.5692871042607262
0.9394057818433631	0.5466290797234234
0.9394057818433631	0.545519731437456
0.9394057818433631	0.5446781833501566
0.9394057818433631	0.5420727805919789
0.9394057818433631	0.5402478090866257
0.9394057818433631	0.5380887053355597
0.9394057818433631	0.5365108416433834
0.9394057818433631	0.5683616859128368
0.9394057818433631	0.5716664309516188
0.9394057818433631	0.5713267327466557
0.9394057818433631	0.5320798357470461
0.9394057818433631	0.5951725057751628
0.9394057818433631	0.5929838573085399
0.9394057818433631	0.5919002958288836
0.9394057818433631	0.5914414298832921
0.9394057818433631	0.5914414298832921
0.9394057818433631	0.5908672084207632
0.9394057818433631	0.5887227839214153
0.9394057818433631	0.5872200502057582
0.9394057818433631	0.5862349634092533
0.9394057818433631	0.5856006274158013
0.9394057818433631	0.5843167141923792
0.9394057818433631	0.5839591007912875
0.9394057818433631	0.5822855337610876
0.9394057818433631	0.579814113612356
0.9394057818433631	0.5791219888540121
0.9394057818433631	0.5773524671909271
0.9394057818433631	0.5770207826197341
0.9394057818433631	0.5756221606345545
0.9394057818433631	0.5735604513250322
0.9394057818433631	0.534723373587393
0.9394057818433631	0.535546435394444
0.9394057818433631	0.5308747411055618
0.9394057818433631	0.47837894949754384
0.9394057818433631	0.4692935139763072
0.9394057818433631	0.4668240973950221
0.9394057818433631	0.4584803680602385
0.9394057818433631	0.4533865980052907
0.9394057818433631	0.45027917093010905
0.9394057818433631	0.44371970962170026
0.9394057818433631	0.4409015872182654
0.9394057818433631	0.4347787368233604
0.9394057818433631	0.4290281635984203
0.9394057818433631	0.42415835623281056
0.9394057818433631	0.41772105500942164
0.9394057818433631	0.40917723478596696
0.9394057818433631	0.402125211544422
0.9394057818433631	0.39432624106730213
0.9394057818433631	0.38463067412076096
0.9394057818433631	0.3755502493336387
0.9394057818433631	0.36148834475318453
0.9394057818433631	0.3468787584133259
0.9394057818433631	0.32732351246963304
0.9394057818433631	0.47491736368784704
0.9394057818433631	0.4623500286250782
0.9394057818433631	0.48212718202341615
0.9394057818433631	0.5072355673835317
0.9394057818433631	0.5291914753584344
0.9394057818433631	0.5282944633652376
0.9394057818433631	0.5252182977583435
0.9394057818433631	0.520914846121434
0.9394057818433631	0.5179262031571693
0.9394057818433631	0.5164383527760776
0.9394057818433631	0.4839439553302498
0.9394057818433631	0.5117662717961938
0.9394057818433631	0.5098376933212512
0.9394057818433631	0.5139605498492755
0.9394057818433631	0.506191224629248
0.9394057818433631	0.49098878368301807
0.9394057818433631	0.5013883907624684
0.9394057818433631	0.489261972796251
0.9394057818433631	0.48776711287763946
0.9394057818433631	0.4939622757005186
0.9394057818433631	0.49643625215541
0.9394057818433631	0.49902696514715883
0.9381137921792804	0.6070778202556504
0.9381137921792804	0.6188309653828229
0.9381137921792804	0.6165005234801403
0.9381137921792804	0.6155094712658465
0.9381137921792804	0.6129574569182604
0.9381137921792804	0.6124222309539542
0.9381137921792804	0.6124222309539542
0.9381137921792804	0.6103867801433864
0.9381137921792804	0.6086653356081828
0.9381137921792804	0.6170992424999119
0.9381137921792804	0.6056664263744475
0.9381137921792804	0.6035828047702778
0.9381137921792804	0.6004826258845354
0.9381137921792804	0.5990685987352141
0.9381137921792804	0.5990685987352141
0.9381137921792804	0.5974308062446538
0.9381137921792804	0.6051821313696044
0.9381137921792804	0.5960078725515408
0.936769706157775	0.6235652988285564
0.936769706157775	0.6305616272371929
0.936769706157775	0.6288289231686343
0.936769706157775	0.6282573838874176
0.936769706157775	0.6274135216305118
0.936769706157775	0.6263361970974589
0.936769706157775	0.624467325155905
0.936769706157775	0.6235652988285564
0.936769706157775	0.6224007990720666
0.936769706157775	0.6216787646961861
0.936769706157775	0.6208505724206254
0.936769706157775	0.6198641802994814
0.9354256201362697	0.6546397946940009
0.9354256201362697	0.6483902879335472
0.9354256201362697	0.6483902879335472
0.9354256201362697	0.6490358172676012
0.9354256201362697	0.6506282373125747
0.9354256201362697	0.6520867171775098
0.9354256201362697	0.6456076436216952
0.9354256201362697	0.652564696298705
0.9354256201362697	0.6537074420575149
0.9354256201362697	0.6541520361388022
0.9354256201362697	0.6644626055650374
0.9354256201362697	0.6546397946940009
0.9354256201362697	0.655455812526976
0.9354256201362697	0.6564957650790194
0.9354256201362697	0.657048294876162
0.9354256201362697	0.659324703276699
0.9354256201362697	0.6608542198585641
0.9354256201362697	0.6623435431528559
0.9354256201362697	0.6639895643231893
0.9354256201362697	0.6450708996638986
0.9354256201362697	0.6655060324374347
0.9354256201362697	0.6456076436216952
0.9354256201362697	0.658372549060258
0.9354256201362697	0.6444460812971448
0.9354256201362697	0.6383905119185733
0.9354256201362697	0.6444460812971448
0.9354256201362697	0.6301981358437311
0.9354256201362697	0.6320132419848551
0.9354256201362697	0.6324237313838668
0.9354256201362697	0.6324237313838668
0.9354256201362697	0.6346419099193371
0.9354256201362697	0.6354917449028354
0.9354256201362697	0.6362680836137345
0.9354256201362697	0.6375044090224967
0.9354256201362697	0.6362680836137345
0.9354256201362697	0.6383905119185733
0.9354256201362697	0.6389072391161402
0.9354256201362697	0.6400129300923877
0.9354256201362697	0.6409988054174824
0.9354256201362697	0.6428489494233249
0.9354256201362697	0.6433805815339044
0.9354256201362697	0.6444460812971448
0.9354256201362697	0.6444460812971448
0.9354256201362697	0.6444460812971448
0.9339763447739508	0.6717570724910019
0.9339763447739508	0.6782294372663961
0.9339763447739508	0.6776821157513327
0.9339763447739508	0.6757054413719579
0.9339763447739508	0.6746028363069176
0.9339763447739508	0.6734231807809987
0.9339763447739508	0.6729237683250644
0.9339763447739508	0.6678280254726513
0.9339763447739508	0.6717570724910019
0.9339763447739508	0.6695587557591621
0.9339763447739508	0.6684953128717823
0.9339763447739508	0.6662347113793373
0.9339763447739508	0.6695587557591621
0.9328347922625353	0.6908506372941231
0.9328347922625353	0.6865256279192956
0.9328347922625353	0.6870652076818805
0.9328347922625353	0.6876369195795592
0.9328347922625353	0.6876369195795592
0.9328347922625353	0.6893730839391714
0.9328347922625353	0.6908506372941231
0.9328347922625353	0.6908506372941231
0.9328347922625353	0.6950931333092406
0.9328347922625353	0.6927505046279855
0.9328347922625353	0.6945020425637339
0.9328347922625353	0.6859601642390779
0.9328347922625353	0.6865256279192956
0.9328347922625353	0.6791453258346287
0.9328347922625353	0.6848672959647883
0.9328347922625353	0.6838178808593839
0.9328347922625353	0.6838178808593839
0.9328347922625353	0.6831492195420078
0.9328347922625353	0.6818821485214176
0.9328347922625353	0.6812288143022073
0.9328347922625353	0.6803810061963347
0.9328347922625353	0.6791453258346287
0.9328347922625353	0.6784994582922094
0.9328347922625353	0.6784994582922094
0.9328347922625353	0.6843396733701267
0.9314907062410299	0.6975044878159591
0.9314907062410299	0.698202539764011
0.9314907062410299	0.6975044878159591
0.9314907062410299	0.6975044878159591
0.9314907062410299	0.696866111771135
0.9314907062410299	0.6975044878159591
0.9314907062410299	0.6947892690734879
0.9301466202195247	0.7046372297635627
0.9301466202195247	0.708731072892348
0.9301466202195247	0.7081109590571654
0.9301466202195247	0.7068318789146423
0.9301466202195247	0.7068318789146423
0.9301466202195247	0.7068318789146423
0.9301466202195247	0.706172911265687
0.9301466202195247	0.7046372297635627
0.9301466202195247	0.7068318789146423
0.9301466202195247	0.7040659164149942
0.9301466202195247	0.700305593104765
0.9301466202195247	0.6984169821977352
0.9301466202195247	0.6984169821977352
0.9301466202195247	0.6984169821977352
0.9301466202195247	0.7018974835542714
0.9301466202195247	0.7012106703674582
0.9301466202195247	0.7012106703674582
0.9288025341980193	0.708389405105459
0.9288025341980193	0.7090626590045194
0.9274584481765137	0.7097019623063548
0.9274584481765137	0.711011529150619
0.926166458512431	0.7159148271183823
0.926166458512431	0.7178075281479063
0.926166458512431	0.7172015971527537
0.926166458512431	0.7165135873325271
0.926166458512431	0.7165135873325271
0.926166458512431	0.7165135873325271
0.926166458512431	0.7145115730205175
0.926166458512431	0.7132682650464403
0.926166458512431	0.7126834697248029
0.926166458512431	0.7126834697248029
0.926166458512431	0.7114615481392289
0.926166458512431	0.7152089734004804
0.9248744688483482	0.7317699510634293
0.9248744688483482	0.7280103533256401
0.9248744688483482	0.7287196547595793
0.9248744688483482	0.7287196547595793
0.9248744688483482	0.7294421981121805
0.9248744688483482	0.7304080346383618
0.9248744688483482	0.726004469141635
0.9248744688483482	0.7317699510634293
0.9248744688483482	0.7317699510634293
0.9248744688483482	0.7317699510634293
0.9248744688483482	0.7317699510634293
0.9248744688483482	0.7317699510634293
0.9248744688483482	0.7338435535782172
0.9248744688483482	0.7266177005102231
0.9248744688483482	0.7273097549767801
0.9248744688483482	0.7224093140845413
0.9248744688483482	0.7266177005102231
0.9248744688483482	0.7217032385508797
0.9248744688483482	0.7176185815253272
0.9248744688483482	0.7183141518930286
0.9248744688483482	0.7190174081211468
0.9248744688483482	0.7196768036158717
0.9248744688483482	0.7266177005102231
0.9248744688483482	0.7210195726233114
0.9248744688483482	0.7224093140845413
0.9248744688483482	0.7224093140845413
0.9248744688483482	0.7224093140845413
0.9248744688483482	0.7238348459608211
0.9248744688483482	0.7245580740519978
0.9237329163369328	0.7412500109096625
0.9237329163369328	0.7412500109096625
0.9237329163369328	0.7412500109096625
0.9237329163369328	0.7412500109096625
0.9237329163369328	0.7412500109096625
0.9237329163369328	0.7412500109096625
0.9237329163369328	0.7361212903852126
0.9237329163369328	0.7419099487978612
0.9237329163369328	0.742640942949908
0.9237329163369328	0.7441092779856587
0.9237329163369328	0.744848872068906
0.9237329163369328	0.744848872068906
0.9237329163369328	0.7456042207541911
0.9237329163369328	0.7405042236001406
0.9237329163369328	0.7412500109096625
0.9237329163369328	0.7346108147155901
0.9237329163369328	0.7397678172630654
0.9237329163369328	0.7361212903852126
0.9237329163369328	0.7336314699862453
0.9237329163369328	0.7346108147155901
0.9237329163369328	0.7391160267562026
0.9237329163369328	0.7353613323139337
0.9237329163369328	0.7336314699862453
0.9237329163369328	0.7361212903852126
0.9237329163369328	0.737401025404785
0.9237329163369328	0.737401025404785
0.9237329163369328	0.7391160267562026
0.9237329163369328	0.7391160267562026
0.9223888303154274	0.7452940470569206
0.9223888303154274	0.7460636248506206
0.9210447442939221	0.746529781733777
0.9210447442939221	0.746529781733777
0.9210447442939221	0.7473123501915048
0.9210447442939221	0.7473123501915048
0.9210447442939221	0.7488730654618975
0.9210447442939221	0.7495413044556082
0.9210447442939221	0.7502180021707582
0.9197527546298394	0.7508461549396207
0.9197527546298394	0.7508461549396207
0.9184607649657567	0.7506688499750817
0.9184607649657567	0.7506688499750817
0.9184607649657567	0.7506688499750817
0.9184607649657567	0.7514823066708914
0.9184607649657567	0.7525014913231695
0.9184607649657567	0.7532795803365526
0.9184607649657567	0.7532795803365526
0.9184607649657567	0.7532795803365526
0.9184607649657567	0.7532795803365526
0.9171166789442514	0.7529714161351996
0.9171166789442514	0.7529714161351996
0.9157725929227459	0.7526591702887955
0.9157725929227459	0.7534164258537434
0.9157725929227459	0.7534164258537434
0.9157725929227459	0.7534164258537434
0.9157725929227459	0.7541631791004967
0.9157725929227459	0.7541631791004967
0.9157725929227459	0.7557426757912884
0.9157725929227459	0.7557426757912884
0.9144285069012406	0.7554262666669321
0.9144285069012406	0.7554262666669321
0.9132869543898251	0.756024856368732
0.9132869543898251	0.756024856368732
0.9132869543898251	0.756024856368732
0.9119428683683197	0.7557074248432468
0.9119428683683197	0.756542500944095
0.9119428683683197	0.7588413817038487
0.9119428683683197	0.759653418230171
0.9119428683683197	0.7603475224274598
0.9119428683683197	0.7618169073018088
0.9105987823468142	0.7624175079024095
0.9105987823468142	0.7640162255358603
0.9105987823468142	0.7640162255358603
0.9091495069844955	0.7652958149129909
0.9091495069844955	0.7661811005340887
0.9091495069844955	0.7652958149129909
0.9091495069844955	0.7652958149129909
0.9091495069844955	0.7644224926110973
0.9091495069844955	0.7644224926110973
0.9091495069844955	0.7644224926110973
0.9091495069844955	0.7636461654883809
0.90793296197233	0.7666703847228767
0.90793296197233	0.7666703847228767
0.90793296197233	0.7666703847228767
0.90793296197233	0.7675678811801276
0.90793296197233	0.7675678811801276
0.90793296197233	0.7675678811801276
0.90793296197233	0.7675678811801276
0.90793296197233	0.7691878558128358
0.9066409723082473	0.7704713239937738
0.9066409723082473	0.7704713239937738
0.9066409723082473	0.7697379093312899
0.9051916969459284	0.7709495111327285
0.9051916969459284	0.7709495111327285
0.9051916969459284	0.7709495111327285
0.9051916969459284	0.7709495111327285
0.9051916969459284	0.7701034064073133
0.903847610924423	0.7734702599067028
0.903847610924423	0.7734702599067028
0.903847610924423	0.7742159720618109
0.903847610924423	0.7742159720618109
0.903847610924423	0.7742159720618109
0.903847610924423	0.7742159720618109
0.903847610924423	0.7734702599067028
0.903847610924423	0.7726002379099203
0.903847610924423	0.7726002379099203
0.903847610924423	0.7726002379099203
0.903847610924423	0.7717422995519819
0.9025035249029177	0.7775287422346246
0.9025035249029177	0.7775287422346246
0.9025035249029177	0.7775287422346246
0.9025035249029177	0.7775287422346246
0.9025035249029177	0.7775287422346246
0.9025035249029177	0.7775287422346246
0.9025035249029177	0.7775287422346246
0.9025035249029177	0.7784280228101642
0.9025035249029177	0.7775287422346246
0.9025035249029177	0.7775287422346246
0.9025035249029177	0.7766422174119296
0.9025035249029177	0.7766422174119296
0.9025035249029177	0.7758864280655362
0.9025035249029177	0.7758864280655362
0.9025035249029177	0.7758864280655362
0.9025035249029177	0.7748308963638045
0.9025035249029177	0.7748308963638045
0.9025035249029177	0.7748308963638045
0.9025035249029177	0.7739163016992098
0.9013619723915022	0.7818571100627808
0.9013619723915022	0.7852788257936817
0.9013619723915022	0.7845022594593853
0.9013619723915022	0.7837361872647417
0.9013619723915022	0.7826650180563176
0.9013619723915022	0.7818571100627808
0.9013619723915022	0.7818571100627808
0.9013619723915022	0.7818571100627808
0.9013619723915022	0.7818571100627808
0.9013619723915022	0.7818571100627808
0.9013619723915022	0.7818571100627808
0.9013619723915022	0.7801046935394967
0.9013619723915022	0.7791640615679988
0.9013619723915022	0.7782365852884099
0.9000178863699969	0.7860207167529639
0.9000178863699969	0.7878256994571867
0.9000178863699969	0.7870080576324026
0.9000178863699969	0.7870080576324026
0.9000178863699969	0.7860207167529639
0.9000178863699969	0.7860207167529639
0.8988763338585813	0.7884746366694504
0.8976597888464158	0.7891590616542866
0.8976597888464158	0.7900846937287601
0.8962105134840971	0.7927729872600179
0.8962105134840971	0.7927729872600179
0.8962105134840971	0.7927729872600179
0.8962105134840971	0.7917411096112247
0.8962105134840971	0.7917411096112247
0.8949939684719316	0.7925423024378322
0.8949939684719316	0.7925423024378322
0.8949939684719316	0.7925423024378322
0.8937774234597663	0.796010940418295
0.8937774234597663	0.796950184729158
0.8937774234597663	0.796950184729158
0.8937774234597663	0.796010940418295
0.8937774234597663	0.7923087696548787
0.8937774234597663	0.7941463941458541
0.8937774234597663	0.7941463941458541
0.8937774234597663	0.7930989995399362
0.8924333374382608	0.8013727928776363
0.8924333374382608	0.796668775869318
0.8924333374382608	0.796668775869318
0.8924333374382608	0.796668775869318
0.8924333374382608	0.7976269479717685
0.8924333374382608	0.798706445234472
0.8924333374382608	0.7995481330992034
0.8924333374382608	0.7995481330992034
0.8910892514167554	0.8011868465084838
0.8910892514167554	0.8011868465084838
0.8899476989053398	0.8010143137272555
0.8899476989053398	0.8010143137272555
0.8899476989053398	0.8010143137272555
0.8899476989053398	0.8021014705358054
0.8899476989053398	0.8021014705358054
0.8899476989053398	0.8032049755670401
0.8899476989053398	0.8032049755670401
0.8899476989053398	0.8040037384430976
0.8899476989053398	0.8049910552198881
0.8899476989053398	0.8061112800243234
0.8899476989053398	0.8061112800243234
0.8886557092412571	0.8059763428664856
0.8886557092412571	0.8087235930071066
0.8886557092412571	0.8087235930071066
0.8886557092412571	0.8059763428664856
0.8886557092412571	0.8059763428664856
0.8874391642290916	0.8084906737524481
0.8874391642290916	0.8096357119203871
0.8874391642290916	0.8096357119203871
0.8862976117176761	0.809469854637262
0.8851560592062606	0.8125735668306806
0.8851560592062606	0.8152683232504345
0.8851560592062606	0.8152683232504345
0.8851560592062606	0.8152683232504345
0.8851560592062606	0.8152683232504345
0.8851560592062606	0.8134066985998762
0.8851560592062606	0.8134066985998762
0.8851560592062606	0.8134066985998762
0.8851560592062606	0.8117509147063805
0.8851560592062606	0.8109268212092274
0.8851560592062606	0.8125735668306806
0.8851560592062606	0.8101142534952511
0.8851560592062606	0.8101142534952511
0.8851560592062606	0.8101142534952511
0.8851560592062606	0.8101142534952511
0.8851560592062606	0.8101142534952511
0.8851560592062606	0.8093018845225047
0.8838640695421781	0.8161727160152924
0.8838640695421781	0.8161727160152924
0.8838640695421781	0.8161727160152924
0.8838640695421781	0.8161727160152924
0.8838640695421781	0.8151391242840264
0.8826475245300126	0.8170018896548562
0.8826475245300126	0.8190086215493294
0.8826475245300126	0.8190086215493294
0.8826475245300126	0.8213010864167575
0.8826475245300126	0.8213010864167575
0.8826475245300126	0.8221489795308378
0.8826475245300126	0.8232152524967171
0.8826475245300126	0.8232152524967171
0.8826475245300126	0.8242984504303087
0.8798541631461884	0.8237692163352793
0.8798541631461884	0.8248697454358084
0.878637618134023	0.8275821970041582
0.878637618134023	0.8255445654449206
0.878637618134023	0.8266723541588314
0.878637618134023	0.8255445654449206
0.878637618134023	0.8255445654449206
0.878637618134023	0.8255445654449206
0.8774210731218575	0.8282775028228037
0.8774210731218575	0.8282775028228037
0.8774210731218575	0.8282775028228037
0.8774210731218575	0.8294231929448715
0.8774210731218575	0.8306313752554161
0.8774210731218575	0.8306313752554161
0.8774210731218575	0.8306313752554161
0.8774210731218575	0.8306313752554161
0.8774210731218575	0.8306313752554161
0.8759717977595387	0.8302787535127595
0.8759717977595387	0.8302787535127595
0.8759717977595387	0.8302787535127595
0.8759717977595387	0.8302787535127595
0.8746277117380333	0.8300529470611465
0.8746277117380333	0.8300529470611465
0.8746277117380333	0.8300529470611465
0.8746277117380333	0.8312804602886598
0.8732836257165278	0.8310509821874271
0.8732836257165278	0.8310509821874271
0.8719395396950226	0.8328257402134406
0.8719395396950226	0.8340730520413976
0.8719395396950226	0.8340730520413976
0.8719395396950226	0.8340730520413976
0.8719395396950226	0.8340730520413976
0.8719395396950226	0.8328257402134406
0.8719395396950226	0.8328257402134406
0.8719395396950226	0.8319580573738814
0.8719395396950226	0.8328257402134406
0.8719395396950226	0.8319580573738814
0.8719395396950226	0.8319580573738814
0.8719395396950226	0.8319580573738814
0.8719395396950226	0.8308177421501087
0.8719395396950226	0.8328257402134406
0.870797987183607	0.8350767547162233
0.870797987183607	0.8359572921163686
0.8693487118212881	0.8365460165939691
0.8693487118212881	0.8365460165939691
0.8693487118212881	0.8365460165939691
0.8682071593098725	0.838528915016496
0.8682071593098725	0.838528915016496
0.8682071593098725	0.8394266818215685
0.865308608585235	0.8387188052599353
0.8640166189211523	0.8399086519019235
0.8640166189211523	0.8399086519019235
0.862672532899647	0.8396950071219779
0.8613284468781414	0.8403976554892658
0.8572961888136253	0.8428685685301999
0.8572961888136253	0.8428685685301999
0.8572961888136253	0.8428685685301999
0.8572961888136253	0.8437357282595888
0.8572961888136253	0.8428685685301999
0.8572961888136253	0.8397228916566073
0.8558469134513066	0.8433824498358159
0.8543976380889878	0.8430236079722989
0.8543976380889878	0.8430236079722989
0.8530535520674821	0.8436783805260828
0.8530535520674821	0.8446609066763942
0.8530535520674821	0.8446609066763942
0.8530535520674821	0.8446609066763942
0.8530535520674821	0.8446609066763942
0.8517094660459769	0.8454498080637207
0.8503653800244715	0.8465513600765631
0.8490212940029661	0.8463329598581629
0.8490212940029661	0.8473065048317078
0.8476772079814608	0.8479744578290854
0.8476772079814608	0.8479744578290854
0.8465356554700452	0.8478365648340497
0.8465356554700452	0.8478365648340497
0.8451915694485398	0.8485123503213204
0.8451915694485398	0.8485123503213204
0.8425554937629517	0.8482025582177672
0.8425554937629517	0.8482025582177672
0.8425554937629517	0.8482025582177672
0.8412114077414463	0.8480277177596852
0.8397621323791276	0.847672879050008
0.8397621323791276	0.847672879050008
0.8384180463576221	0.8493540404060457
0.8384180463576221	0.8493540404060457
0.8384180463576221	0.8483522698348036
0.8384180463576221	0.8483522698348036
0.8384180463576221	0.8474377647256678
0.8371260566935393	0.850621400356939
0.833145894986446	0.8501330565864964
0.833145894986446	0.8525122015474516
0.833145894986446	0.8525122015474516
0.8320043424750305	0.8533890711848376
0.8320043424750305	0.8533890711848376
0.8293682667894425	0.8530838917931316
0.8293682667894425	0.8559597087865956
0.8293682667894425	0.8545075635720741
0.8293682667894425	0.8530838917931316
0.8293682667894425	0.8530838917931316
0.8293682667894425	0.8530838917931316
0.8280762771253598	0.855875204464803
0.8254402014397716	0.8555872229699251
0.8254402014397716	0.8569490420603798
0.8240961154182663	0.8577646103636329
0.8215875807420182	0.8574814932204307
0.8215875807420182	0.8574814932204307
0.8215875807420182	0.8574814932204307
0.8202955910779356	0.858812946854516
0.8189515050564301	0.8586025534187911
0.8189515050564301	0.8586025534187911
0.8189515050564301	0.8596299661451606
0.8189515050564301	0.8586025534187911
0.8189515050564301	0.8586025534187911
0.8189515050564301	0.8586025534187911
0.8176074190349247	0.8603812017504708
0.816158143672606	0.8600368491333912
0.8150165911611905	0.8608520821167867
0.8150165911611905	0.8608520821167867
0.8137246014971078	0.8607850507997553
0.8124326118330251	0.8607168007315051
0.8124326118330251	0.8607168007315051
0.8124326118330251	0.8607168007315051
0.8110885258115196	0.8605020240992028
0.8110885258115196	0.8605020240992028
0.8110885258115196	0.8605020240992028
0.8096392504492008	0.8601518840431804
0.8096392504492008	0.8601518840431804
0.8096392504492008	0.8616869717624787
0.8096392504492008	0.8601518840431804
0.8058095258947745	0.8611852515951713
0.8058095258947745	0.8611852515951713
0.8058095258947745	0.8611852515951713
0.8019798013403482	0.8616924354263228
0.79954625916485	0.8625718633599989
0.79954625916485	0.8625718633599989
0.79954625916485	0.8625718633599989
0.79954625916485	0.8625718633599989
0.7984047066534344	0.8640457653698289
0.7970606206319291	0.8648045434899264
0.7970606206319291	0.8648045434899264
0.7970606206319291	0.8648045434899264
0.7957165346104237	0.8646010432864263
0.7957165346104237	0.8646010432864263
0.7957165346104237	0.8646010432864263
0.7957165346104237	0.8662656292206751
0.7943724485889184	0.8660741072594903
0.7943724485889184	0.8672966301669582
0.7916842765459077	0.8669196247125127
0.7903401905244024	0.8684747295130536
0.7903401905244024	0.8706054963497029
0.7880570855015713	0.8703531759027352
0.7853158204751698	0.8724654829448021
0.7853158204751698	0.8711911201262114
0.7839717344536643	0.8723002147017307
0.7839717344536643	0.8723002147017307
0.7839717344536643	0.8723002147017307
0.7839717344536643	0.873415011090159
0.7813356587680763	0.8772509319695305
0.7801191137559108	0.8770621536117381
0.7787750277344054	0.8779901865097762
0.7774309417129001	0.8778321586968812
0.7761389520488174	0.8777586854705249
0.7749224070366519	0.8775672294055298
0.7735783210151466	0.8773915795008825
0.7707849596313223	0.8768682889207016
0.7694408736098168	0.8766836897645834
0.7656632454128133	0.876297911992201
0.7656632454128133	0.876297911992201
0.7643712557487307	0.8762215994158883
0.7643712557487307	0.8762215994158883
0.7643712557487307	0.8762215994158883
0.7630271697272253	0.8771529508362942
0.7618856172158098	0.8770295362391954
0.7618856172158098	0.8770295362391954
0.7607440647043942	0.8769042374497745
0.7607440647043942	0.8769042374497745
0.7607440647043942	0.8769042374497745
0.7607440647043942	0.8769042374497745
0.7593999786828888	0.8778505770517965
0.7555473579851353	0.8774177163653724
0.7555473579851353	0.8774177163653724
0.7528591859421246	0.8780512933374576
0.7528591859421246	0.8780512933374576
0.7500658245583004	0.8811277293451832
0.7500658245583004	0.8811277293451832
0.7500658245583004	0.8775059265420908
0.748721738536795	0.8821348248476917
0.7472724631744762	0.882956038323853
0.7436978206387298	0.8845762404172425
0.7412121821058087	0.8858775539213442
0.738651551072138	0.8855130871723746
0.738651551072138	0.8855130871723746
0.738651551072138	0.8855130871723746
0.738651551072138	0.8855130871723746
0.738651551072138	0.8877560133283442
0.7375099985607224	0.8876329818322812
0.7348218265177118	0.8873210013471385
0.7336802740062961	0.8871960169701857
0.7323882843422135	0.8883499325656189
0.7323882843422135	0.8883499325656189
0.7312467318307979	0.8882229484386347
0.728963626807967	0.8879627858370087
0.728963626807967	0.8879627858370087
0.7248261794026374	0.8873339792937803
0.7248261794026374	0.8873339792937803
0.7233769040403185	0.8894047048612438
0.7233769040403185	0.8906475919531873
0.7233769040403185	0.8906475919531873
0.7207929247121531	0.8905455511368608
0.7181047526691424	0.8901961451270775
0.7141469426305754	0.8919249804931603
0.7141469426305754	0.8906491527610217
0.7128549529664928	0.8918712863350846
0.7077853351054064	0.8915069984032308
0.706643782593991	0.8927791224743312
0.705194507231672	0.8924459795084071
0.7016948571966756	0.8919717959505565
0.7016948571966756	0.8950171406562087
0.7016948571966756	0.8950171406562087
0.7004028675325928	0.8949781816410928
0.6979693253570947	0.8947959365305889
0.6966252393355892	0.8946280488627011
0.6939891636500012	0.8944162011993972
0.6914285326163303	0.8953219725724458
0.6889949904408321	0.8964571199704169
0.6889949904408321	0.8964571199704169
0.6877030007767494	0.8964145595345979
0.6862537254144306	0.8960845265312977
0.684961735750348	0.8973877890414567
0.6794271093401223	0.8965597136137881
0.6794271093401223	0.8965597136137881
0.6794271093401223	0.8965597136137881
0.6782105643279568	0.8963573078770312
0.6754172029441325	0.8973614427274952
0.6754172029441325	0.8973614427274952
0.6754172029441325	0.8973614427274952
0.6754172029441325	0.8987686064701853
0.6754172029441325	0.8987686064701853
0.6716166786038018	0.9017658825490971
0.6702725925822963	0.9016008660474469
0.6675313275558948	0.9012404316021575
0.6636553585636468	0.9040926336566549
0.6636553585636468	0.9085123428537946
0.661094727529976	0.910766470593571
0.6573925439848897	0.9124225864446845
0.6523462744182978	0.9118382118382118
0.6486440908732115	0.9125002049450265
0.6447393738180353	0.9120020295193788
0.6447393738180353	0.9131571230375272
0.6421485459443009	0.9127406689513483
0.6382136320490611	0.9121691825944857
0.6319206206302405	0.9128517448587172
0.6221433574738716	0.9164458395600845
0.6221433574738716	0.9146711482020599
0.6168414614137993	0.9157933075411866
0.6117722957038804	0.9166747463063798
0.6106307431924649	0.9180771195534132
0.608070112158794	0.9177005616971207
0.6027682160987217	0.9170136457548578
0.599343558564475	0.919692334702094
0.5969854610408941	0.9193664370448621
0.5931780881549943	0.9187292822560235
0.5918860984909116	0.9187292822560235
0.5882589074465753	0.9209020146520146
0.5859008099229942	0.9205778653147073
0.5835427123994132	0.9202474830134405
0.5835427123994132	0.9202474830134405
0.578391253492008	0.9207883942978321
0.5757551778064199	0.920625594135032
0.5721050906187563	0.9202923792565233
0.5670588210521645	0.9196553362581614
0.5617267281520287	0.9223527812604555
0.557589280746699	0.921724960434072
0.5546907300220614	0.9210175194410821
0.5495392711146563	0.9201616904689995
0.5445149010654236	0.9209355192130001
0.5420292625325027	0.9227221657893927
0.5315073114586769	0.9236688918183225
0.5249431704234181	0.9252440250333068
0.5200994343669162	0.9246806022212697
0.5082265487260161	0.9231216067933586
0.5059434437031851	0.9229132409028549
0.5021662676573487	0.9244890226100669
0.495595278076521	0.9259823211436116
0.4903985713572621	0.9253991403278725
0.48638866496127237	0.9246302524165161
0.48382803392760154	0.9242042410823387
0.47836885216929304	0.9230228766178811
0.47345012361204125	0.9221901009165808
0.471016581436543	0.9220761797500282
0.46457313286505514	0.923637361198895
0.4582348736343808	0.929733438295082
0.45031979803204764	0.9287298914799075
0.4476316259890369	0.9282678910179071
0.44255515958238156	0.9275182608294488
0.438702538884628	0.926997515364883
0.43507534784029156	0.9265183116401189
0.42201611402728956	0.9244434001006296
0.41286159726946375	0.9230161072232682
0.4049986180245531	0.9250709753598411
0.40091326697664637	0.9245395127748068
0.3931778287410757	0.9235308940509032
0.3879056773698996	0.9229508271203604
0.3773316299386511	0.9213564556151725
0.36413755441957285	0.9188179146337263
0.3629960019081573	0.9186576582234699
0.359218825862321	0.9175865800865801
0.35662799798858663	0.9213532474438683
0.34917053791502317	0.9200577200577201
0.34398888216755447	0.9189767129422303
0.3362534439319839	0.9177316835211573
0.3301177182113993	0.9167251267251267
0.3237497142918287	0.9150269343845817
0.31590953886661194	0.9157203907203907
0.3071079927715431	0.9136806004453063
0.30431463138771886	0.9185255013686385
0.29188589424831357	0.9157449494949494
0.283114092842141	0.9142079366458248
0.2758372667613082	0.916403386123883
0.2656161899928167	0.9140364439257884
0.2604647310854115	0.9213736990557796
0.25430610922149977	0.9249505928853754
0.24778036745252563	0.9254193205929854
0.2427340978859339	0.9239915914444218
0.23641088962704962	0.9336062260590562
0.22753435103123085	0.9310119047619048
0.21820019690664236	0.929343993695039
0.21442256870963874	0.9316084229390681
0.20276051390153282	0.9285991636798089
0.19776679284353116	0.926747311827957
0.19662524033211562	0.9297764227642276
0.1954836878207001	0.9293932810017754
0.19434213530928457	0.9289827719705768
0.18798097993528293	0.9277319902319903
0.18260363922329334	0.9264293677337155
0.1799154671802826	0.9255635668679147
0.16819301869204958	0.9203875072296125
0.16331908579548415	0.9175247902364606
0.1586028907483222	0.9146825396825399
0.15322555003633262	0.9167602915334313
0.14521313026472304	0.9201127819548872
0.13864259283506253	0.9172077922077922
0.1319211661015676	0.9193891324645801
0.12571044788023308	0.9251013296241456
0.12296918285383156	0.9232630943300281
0.11782457249199536	0.9276281736951074
0.10727387335524141	0.9278947368421053
0.10207716663598254	0.934201926384589
0.0959418930665653	0.9412542794895735
0.09060980016642939	0.9367413632119513
0.0866519901278624	0.9334224598930482
0.08264208373187275	0.9387061403508771
0.08008145269820192	0.937037037037037
0.07594400529287232	0.9325396825396824
0.07110026923637044	0.9305346070051952
0.06369590214619775	0.9478114478114478
0.06105982646060968	0.9462962962962963
0.06105982646060968	0.9462962962962963
0.05484180754253889	0.9398148148148149
0.05080954947802276	0.9345238095238096
0.04449409406704211	0.9285714285714285
0.04076901437862853	0.9285714285714285
0.03828337584570763	0.9246031746031745
0.030848811915471383	0.9111111111111111
0.029399536553152545	0.9
0.029399536553152545	0.9
0.028182991540987093	0.9333333333333332
0.02424807764574735	0.9166666666666666
0.022903991624241976	0.9166666666666666
0.022903991624241976	0.9166666666666666
0.021454716261923135	0.8888888888888888
0.017752532716836782	0.8888888888888888
0.015266894183915884	0.8888888888888888
0.015266894183915884	0.8888888888888888
0	0.88
# AUC CURVE TRAINED
0.9752193143247331	0.1632225267569987
0.9738752283032278	0.22556181492635075
0.9738752283032278	0.26111854472198004
0.9725832386391451	0.293380904059731
0.9702251411155639	0.3223674953288565
0.9676645100818931	0.3519337293850349
0.9676645100818931	0.38090985235539304
0.9663204240603878	0.46589756392703635
0.9663204240603878	0.49498138034966654
0.9663204240603878	0.4359024136852007
0.9663204240603878	0.408786689048574
0.9651788715489723	0.5304752654601969
0.9651788715489723	0.5535610350229235
0.9651788715489723	0.5786374194711214
0.9651788715489723	0.6019676713993902
0.9651788715489723	0.6201620252229404
0.9640373190375567	0.6599881501794201
0.9640373190375567	0.6779750976926399
0.9640373190375567	0.6394460795897886
0.9626932330160515	0.6984373940603347
0.9614012433519687	0.7104403044437942
0.9614012433519687	0.7221473471523385
0.9614012433519687	0.736782312296349
0.9614012433519687	0.7460340070107815
0.9614012433519687	0.7544447862872694
0.9614012433519687	0.7621910141183964
0.9599519679896499	0.7699250007702153
0.9587354229774844	0.8115280142325866
0.9587354229774844	0.8248669363243408
0.9587354229774844	0.8221472961842878
0.9587354229774844	0.8212165140035056
0.9587354229774844	0.820375416695017
0.9587354229774844	0.8176347897295019
0.9587354229774844	0.8159088999075551
0.9587354229774844	0.8159088999075551
0.9587354229774844	0.78106431527246
0.9587354229774844	0.8046530397850914
0.9587354229774844	0.8029191582525521
0.9587354229774844	0.7969365337442428
0.9587354229774844	0.790306107063726
0.9587354229774844	0.7885685911046529
0.9587354229774844	0.7752757131650073
0.9572861476151656	0.8452370596759282
0.9572861476151656	0.8452370596759282
0.9572861476151656	0.8442172461561147
0.9572861476151656	0.8422742749856059
0.9572861476151656	0.8375577929238798
0.9572861476151656	0.8375577929238798
0.9572861476151656	0.8365585922843913
0.9572861476151656	0.8318146499872988
0.9572861476151656	0.829127272518584
0.9572861476151656	0.8264762771605322
0.9559420615936601	0.8549006551885622
0.9559420615936601	0.8598357691522011
0.9559420615936601	0.8577208248020737
0.9559420615936601	0.8577208248020737
0.9559420615936601	0.8558083496446436
0.9559420615936601	0.8549006551885622
0.9559420615936601	0.8617426175780368
0.9559420615936601	0.8528456230207957
0.9559420615936601	0.8528456230207957
0.9559420615936601	0.8499241302533944
0.9559420615936601	0.8460110249816094
0.9559420615936601	0.8460110249816094
0.9559420615936601	0.8528456230207957
0.9545979755721548	0.8646816677566135
0.9545979755721548	0.8676490343420212
0.9545979755721548	0.8646816677566135
0.9545979755721548	0.8636590033011132
0.953305985908072	0.8675291302652827
0.953305985908072	0.8696730646975546
0.953305985908072	0.8696730646975546
0.953305985908072	0.8696730646975546
0.953305985908072	0.8696730646975546
0.9518567105457533	0.872478795319279
0.9518567105457533	0.872478795319279
0.9518567105457533	0.872478795319279
0.9518567105457533	0.8704487085971374
0.9518567105457533	0.8694642092255412
0.9518567105457533	0.8694642092255412
0.9518567105457533	0.8694642092255412
0.9505647208816707	0.8723641932529157
0.9505647208816707	0.8723641932529157
0.9505647208816707	0.8733207789777134
0.9505647208816707	0.8733207789777134
0.9492727312175879	0.8732044915868444
0.9492727312175879	0.8732044915868444
0.9479286451960824	0.8760843700720987
0.9479286451960824	0.8781156941608664
0.9479286451960824	0.8770817387165262
0.9479286451960824	0.8781156941608664
0.9479286451960824	0.879126186076931
0.9479286451960824	0.879126186076931
0.9479286451960824	0.8781156941608664
0.9479286451960824	0.8781156941608664
0.9479286451960824	0.8781156941608664
0.9479286451960824	0.8781156941608664
0.9479286451960824	0.8770817387165262
0.9479286451960824	0.8730355390923106
0.9479286451960824	0.8750241495462294
0.9479286451960824	0.8730355390923106
0.9479286451960824	0.8730355390923106
0.9479286451960824	0.8730355390923106
0.9479286451960824	0.8730355390923106
0.9479286451960824	0.8730355390923106
0.9479286451960824	0.8730355390923106
0.9479286451960824	0.8730355390923106
0.9479286451960824	0.8750241495462294
0.9465845591745771	0.8799412168994806
0.9465845591745771	0.8799412168994806
0.9465845591745771	0.8799412168994806
0.9465845591745771	0.8810577746336853
0.9465845591745771	0.8799412168994806
0.9465845591745771	0.8799412168994806
0.9454430066631616	0.8809778977892564
0.9454430066631616	0.8809778977892564
0.9443014541517462	0.8842169823098481
0.9443014541517462	0.8830667185908491
0.9443014541517462	0.8842169823098481
0.9443014541517462	0.8842169823098481
0.9429573681302408	0.8840453899325872
0.9418158156188251	0.8883110848575692
0.9418158156188251	0.8960790772275128
0.9418158156188251	0.894975572196278
0.9418158156188251	0.8926948670006314
0.9418158156188251	0.8926948670006314
0.9418158156188251	0.8916376873720232
0.9418158156188251	0.8916376873720232
0.9418158156188251	0.89046308419742
0.9418158156188251	0.8893069787106058
0.9418158156188251	0.8861018743105625
0.9418158156188251	0.8883110848575692
0.9418158156188251	0.8883110848575692
0.9418158156188251	0.8883110848575692
0.9418158156188251	0.8883110848575692
0.9418158156188251	0.8872399156491451
0.9418158156188251	0.8872399156491451
0.9418158156188251	0.8883110848575692
0.9404717295973196	0.9063016127286109
0.9404717295973196	0.9041243845368601
0.9404717295973196	0.9041243845368601
0.9404717295973196	0.9063016127286109
0.9404717295973196	0.9063016127286109
0.9404717295973196	0.9085842262614686
0.9404717295973196	0.9074294014425216
0.9404717295973196	0.9074294014425216
0.9404717295973196	0.9085842262614686
0.9404717295973196	0.9030140809192889
0.9404717295973196	0.9097299163835366
0.9404717295973196	0.9041243845368601
0.9404717295973196	0.9041243845368601
0.9404717295973196	0.9030140809192889
0.9404717295973196	0.8959370193553212
0.9404717295973196	0.9017514546566626
0.9404717295973196	0.9030140809192889
0.9404717295973196	0.9006582326332082
0.9404717295973196	0.9006582326332082
0.9404717295973196	0.9006582326332082
0.9404717295973196	0.8994163051617726
0.9404717295973196	0.8994163051617726
0.9404717295973196	0.8981945716329619
0.9404717295973196	0.8970572441597565
0.9404717295973196	0.8959370193553212
0.9390224542350009	0.9095606042142245
0.937573178872682	0.9093885612034719
0.937573178872682	0.9105612902831776
0.937573178872682	0.9105612902831776
0.9364316263612665	0.9161501758682037
0.9364316263612665	0.9173599855794898
0.9364316263612665	0.9173599855794898
0.9364316263612665	0.9185637436534769
0.9364316263612665	0.9173599855794898
0.9364316263612665	0.9173599855794898
0.9364316263612665	0.9161501758682037
0.9364316263612665	0.9161501758682037
0.9364316263612665	0.9161501758682037
0.9364316263612665	0.9161501758682037
0.9364316263612665	0.9161501758682037
0.9364316263612665	0.9173599855794898
0.9364316263612665	0.9149700027761503
0.9364316263612665	0.9127610225885564
0.9364316263612665	0.9127610225885564
0.9364316263612665	0.9127610225885564
0.9364316263612665	0.9127610225885564
0.9364316263612665	0.9127610225885564
0.9364316263612665	0.9149700027761503
0.9364316263612665	0.9127610225885564
0.9364316263612665	0.9137844834608599
0.9364316263612665	0.9149700027761503
0.9364316263612665	0.9127610225885564
0.9352150813491011	0.9184440118527107
0.9352150813491011	0.9194881066468055
0.9352150813491011	0.9194881066468055
0.9352150813491011	0.9194881066468055
0.9352150813491011	0.9207719535188876
0.9352150813491011	0.9194881066468055
0.9352150813491011	0.9184440118527107
0.9352150813491011	0.9184440118527107
0.9352150813491011	0.9184440118527107
0.9328569838255202	0.9205931879928663
0.9328569838255202	0.9218222010329029
0.9328569838255202	0.9218222010329029
0.9328569838255202	0.9218222010329029
0.9328569838255202	0.9205931879928663
0.9328569838255202	0.9205931879928663
0.9328569838255202	0.9205931879928663
0.9328569838255202	0.9205931879928663
0.9328569838255202	0.9205931879928663
0.9328569838255202	0.9205931879928663
0.9316404388133547	0.9229051827504812
0.9316404388133547	0.9229051827504812
0.9316404388133547	0.9229051827504812
0.9316404388133547	0.921705662558558
0.9316404388133547	0.9229051827504812
0.9316404388133547	0.921705662558558
0.9304988863019391	0.9228404326857311
0.9304988863019391	0.9228404326857311
0.9304988863019391	0.9228404326857311
0.9304988863019391	0.9228404326857311
0.9304988863019391	0.9228404326857311
0.9304988863019391	0.9228404326857311
0.9292823412897738	0.9227222293760384
0.9292823412897738	0.923801366066686
0.9292823412897738	0.923801366066686
0.9292823412897738	0.923801366066686
0.9292823412897738	0.923801366066686
0.9292823412897738	0.9227222293760384
0.9292823412897738	0.9227222293760384
0.9292823412897738	0.923801366066686
0.9292823412897738	0.9227222293760384
0.9292823412897738	0.9227222293760384
0.9292823412897738	0.9227222293760384
0.9292823412897738	0.9227222293760384
0.9292823412897738	0.9227222293760384
0.9292823412897738	0.9227222293760384
0.9292823412897738	0.9227222293760384
0.9292823412897738	0.9227222293760384
0.9292823412897738	0.9227222293760384
0.9292823412897738	0.9227222293760384
0.9279382552682685	0.924936056953985
0.9279382552682685	0.924936056953985
0.9279382552682685	0.924936056953985
0.9279382552682685	0.924936056953985
0.9279382552682685	0.924936056953985
0.9279382552682685	0.924936056953985
0.9279382552682685	0.9237167099820299
0.9279382552682685	0.9237167099820299
0.9279382552682685	0.9237167099820299
0.9279382552682685	0.9237167099820299
0.9255801577446873	0.9247574418007236
0.9255801577446873	0.9247574418007236
0.9255801577446873	0.9247574418007236
0.9242881680806047	0.9246878731265037
0.9242881680806047	0.9246878731265037
0.9242881680806047	0.9246878731265037
0.9213896173559669	0.9254888692472948
0.9213896173559669	0.9254888692472948
0.9213896173559669	0.9254888692472948
0.9213896173559669	0.9243869263014929
0.9202480648445515	0.9267278828219415
0.9202480648445515	0.9267278828219415
0.9202480648445515	0.9267278828219415
0.9202480648445515	0.9267278828219415
0.9189039788230461	0.931582336047274
0.9189039788230461	0.9290927780279028
0.9189039788230461	0.9303509083986952
0.9189039788230461	0.9303509083986952
0.9189039788230461	0.9303509083986952
0.9189039788230461	0.9303509083986952
0.9189039788230461	0.9303509083986952
0.9189039788230461	0.9303509083986952
0.9189039788230461	0.9303509083986952
0.9189039788230461	0.9328619729201312
0.9189039788230461	0.931582336047274
0.9189039788230461	0.931582336047274
0.9189039788230461	0.931582336047274
0.9189039788230461	0.931582336047274
0.9189039788230461	0.9328619729201312
0.9189039788230461	0.9328619729201312
0.9189039788230461	0.9328619729201312
0.9189039788230461	0.9328619729201312
0.9189039788230461	0.9290927780279028
0.9189039788230461	0.9290927780279028
0.9189039788230461	0.9290927780279028
0.9189039788230461	0.9290927780279028
0.9189039788230461	0.9290927780279028
0.9189039788230461	0.9266313064541788
0.9189039788230461	0.9266313064541788
0.9189039788230461	0.9290927780279028
0.9189039788230461	0.9277542378962592
0.9189039788230461	0.9290927780279028
0.9189039788230461	0.9290927780279028
0.9189039788230461	0.9290927780279028
0.9189039788230461	0.9290927780279028
0.9189039788230461	0.9266313064541788
0.9189039788230461	0.9290927780279028
0.9189039788230461	0.9290927780279028
0.9189039788230461	0.9290927780279028
0.9189039788230461	0.9290927780279028
0.9189039788230461	0.9290927780279028
0.9189039788230461	0.9290927780279028
0.9189039788230461	0.9290927780279028
0.9175598928015406	0.9351434848473635
0.9175598928015406	0.9340253368582409
0.9175598928015406	0.9351434848473635
0.9175598928015406	0.9351434848473635
0.9175598928015406	0.9351434848473635
0.9175598928015406	0.9351434848473635
0.9175598928015406	0.9365164825590341
0.9175598928015406	0.9351434848473635
0.9175598928015406	0.9365164825590341
0.9175598928015406	0.9365164825590341
0.9175598928015406	0.9365164825590341
0.9175598928015406	0.9365164825590341
0.9175598928015406	0.9340253368582409
0.9175598928015406	0.9340253368582409
0.9175598928015406	0.9340253368582409
0.9175598928015406	0.9340253368582409
0.9175598928015406	0.9340253368582409
0.9175598928015406	0.9340253368582409
0.9175598928015406	0.9340253368582409
0.9175598928015406	0.9340253368582409
0.9175598928015406	0.9340253368582409
0.9175598928015406	0.9340253368582409
0.9175598928015406	0.9340253368582409
0.9175598928015406	0.9340253368582409
0.9175598928015406	0.9340253368582409
0.9175598928015406	0.9340253368582409
0.9175598928015406	0.9340253368582409
0.9149238171159526	0.9363867780377412
0.9149238171159526	0.9363867780377412
0.9149238171159526	0.9363867780377412
0.9149238171159526	0.9363867780377412
0.9149238171159526	0.9363867780377412
0.9149238171159526	0.9363867780377412
0.9149238171159526	0.9363867780377412
0.9149238171159526	0.9363867780377412
0.9149238171159526	0.9363867780377412
0.9149238171159526	0.9389465421314318
0.9149238171159526	0.9363867780377412
0.9149238171159526	0.9376884776153028
0.9149238171159526	0.9376884776153028
0.9149238171159526	0.9363867780377412
0.9149238171159526	0.9376884776153028
0.9149238171159526	0.9363867780377412
0.9149238171159526	0.9363867780377412
0.9149238171159526	0.9363867780377412
0.9149238171159526	0.9363867780377412
0.9149238171159526	0.9363867780377412
0.9149238171159526	0.9363867780377412
0.9149238171159526	0.9363867780377412
0.9149238171159526	0.9363867780377412
0.9149238171159526	0.9363867780377412
0.9149238171159526	0.9363867780377412
0.9149238171159526	0.9363867780377412
0.9149238171159526	0.9363867780377412
0.9149238171159526	0.9363867780377412
0.9149238171159526	0.9363867780377412
0.9149238171159526	0.9363867780377412
0.9137822646045372	0.9388865900930625
0.9137822646045372	0.9388865900930625
0.9126407120931216	0.938825769184572
0.9126407120931216	0.938825769184572
0.9126407120931216	0.938825769184572
0.9126407120931216	0.938825769184572
0.9126407120931216	0.938825769184572
0.9126407120931216	0.938825769184572
0.9126407120931216	0.938825769184572
0.9126407120931216	0.938825769184572
0.9126407120931216	0.938825769184572
0.9126407120931216	0.938825769184572
0.9126407120931216	0.938825769184572
0.9126407120931216	0.938825769184572
0.9126407120931216	0.938825769184572
0.9126407120931216	0.938825769184572
0.9126407120931216	0.938825769184572
0.9126407120931216	0.938825769184572
0.9126407120931216	0.938825769184572
0.9112966260716163	0.9387467552781245
0.9112966260716163	0.9387467552781245
0.9101550735602008	0.9386850464731594
0.9088109875386955	0.9386046088927218
0.9088109875386955	0.9386046088927218
0.9088109875386955	0.9386046088927218
0.9088109875386955	0.9386046088927218
0.9088109875386955	0.9386046088927218
0.9088109875386955	0.9386046088927218
0.9074669015171898	0.9396855827195094
0.9074669015171898	0.9396855827195094
0.9061228154956845	0.939602179883813
0.9061228154956845	0.939602179883813
0.9061228154956845	0.939602179883813
0.9049062704835192	0.9407827484075187
0.9035621844620136	0.9459239659887363
0.9035621844620136	0.9459239659887363
0.9035621844620136	0.9459239659887363
0.9035621844620136	0.9459239659887363
0.9035621844620136	0.9459239659887363
0.9035621844620136	0.9459239659887363
0.9035621844620136	0.9459239659887363
0.9035621844620136	0.9432773971934068
0.9035621844620136	0.9459239659887363
0.9035621844620136	0.9459239659887363
0.9035621844620136	0.9459239659887363
0.9035621844620136	0.9459239659887363
0.9035621844620136	0.9459239659887363
0.9035621844620136	0.9459239659887363
0.9035621844620136	0.9459239659887363
0.9035621844620136	0.9459239659887363
0.9035621844620136	0.9419988763436823
0.9035621844620136	0.9459239659887363
0.9035621844620136	0.9419988763436823
0.9035621844620136	0.9406978010748649
0.9035621844620136	0.9406978010748649
0.9035621844620136	0.9419988763436823
0.9035621844620136	0.9419988763436823
0.9035621844620136	0.9459239659887363
0.9035621844620136	0.9419988763436823
0.9035621844620136	0.9419988763436823
0.9035621844620136	0.9445996281576519
0.9035621844620136	0.9445996281576519
0.9035621844620136	0.9445996281576519
0.9035621844620136	0.9459239659887363
0.9022180984405083	0.9470374276483716
0.9022180984405083	0.9458573259780739
0.9022180984405083	0.9458573259780739
0.9022180984405083	0.9470374276483716
0.9022180984405083	0.9470374276483716
0.9022180984405083	0.9470374276483716
0.8994768334141069	0.9469007978355117
0.8981327473926015	0.9493216468001887
0.8981327473926015	0.9493216468001887
0.8981327473926015	0.9480119778303111
0.8981327473926015	0.9493216468001887
0.8981327473926015	0.9480119778303111
0.8981327473926015	0.9480119778303111
0.8981327473926015	0.9480119778303111
0.896916202380436	0.9492203016739679
0.896916202380436	0.9492203016739679
0.896916202380436	0.9492203016739679
0.896916202380436	0.9492203016739679
0.896916202380436	0.9492203016739679
0.896916202380436	0.9492203016739679
0.896916202380436	0.9492203016739679
0.896916202380436	0.9492203016739679
0.896916202380436	0.9492203016739679
0.8956242127163533	0.9491977211744872
0.8956242127163533	0.9491977211744872
0.8943322230522707	0.9491747643333485
0.8943322230522707	0.9506589235057462
0.8943322230522707	0.9491747643333485
0.8943322230522707	0.9506589235057462
0.8943322230522707	0.9491747643333485
0.8943322230522707	0.9506589235057462
0.8943322230522707	0.9506589235057462
0.8943322230522707	0.9506589235057462
0.8943322230522707	0.9506589235057462
0.8943322230522707	0.9506589235057462
0.8943322230522707	0.9506589235057462
0.8943322230522707	0.9506589235057462
0.8943322230522707	0.9506589235057462
0.8943322230522707	0.9491747643333485
0.8943322230522707	0.9506589235057462
0.8943322230522707	0.9491747643333485
0.8943322230522707	0.9491747643333485
0.8943322230522707	0.9491747643333485
0.8943322230522707	0.9491747643333485
0.8943322230522707	0.9491747643333485
0.8943322230522707	0.9491747643333485
0.8943322230522707	0.9491747643333485
0.8943322230522707	0.9491747643333485
0.8943322230522707	0.9491747643333485
0.8943322230522707	0.9491747643333485
0.8943322230522707	0.9491747643333485
0.8943322230522707	0.9491747643333485
0.8943322230522707	0.9491747643333485
0.8943322230522707	0.9491747643333485
0.8943322230522707	0.9491747643333485
0.8928829476899519	0.9505424819594025
0.8928829476899519	0.9520549108303218
0.8928829476899519	0.9505424819594025
0.8928829476899519	0.9505424819594025
0.8928829476899519	0.9505424819594025
0.8928829476899519	0.9505424819594025
0.8928829476899519	0.9505424819594025
0.8928829476899519	0.9505424819594025
0.8917413951785362	0.9520175038801103
0.8917413951785362	0.9520175038801103
0.8917413951785362	0.9520175038801103
0.8904494055144535	0.9519941612097088
0.8904494055144535	0.9533828522793572
0.8904494055144535	0.9519941612097088
0.8904494055144535	0.9519941612097088
0.8904494055144535	0.9533828522793572
0.8904494055144535	0.9533828522793572
0.8904494055144535	0.9533828522793572
0.8904494055144535	0.9533828522793572
0.8904494055144535	0.9533828522793572
0.8904494055144535	0.9533828522793572
0.889307853003038	0.956036656317686
0.889307853003038	0.956036656317686
0.889307853003038	0.956036656317686
0.889307853003038	0.956036656317686
0.889307853003038	0.956036656317686
0.889307853003038	0.956036656317686
0.889307853003038	0.956036656317686
0.889307853003038	0.956036656317686
0.889307853003038	0.9544951422761718
0.889307853003038	0.9544951422761718
0.889307853003038	0.9544951422761718
0.889307853003038	0.9533448785571729
0.8880158633389553	0.9573560810577578
0.8880158633389553	0.9573560810577578
0.8880158633389553	0.9573560810577578
0.8880158633389553	0.9573560810577578
0.8880158633389553	0.9573560810577578
0.8880158633389553	0.9589275274107577
0.8880158633389553	0.9589275274107577
0.8880158633389553	0.9589275274107577
0.8854552323052846	0.9588008652037803
0.8840059569429658	0.9586823443441089
0.8840059569429658	0.9586823443441089
0.8840059569429658	0.9586823443441089
0.8840059569429658	0.9586823443441089
0.8840059569429658	0.9586823443441089
0.8840059569429658	0.9586823443441089
0.8825566815806468	0.9585616879734528
0.8825566815806468	0.9585616879734528
0.8825566815806468	0.9585616879734528
0.8825566815806468	0.9585616879734528
0.8825566815806468	0.9599539893657542
0.8825566815806468	0.9599539893657542
0.8812125955591416	0.9599073040249512
0.8812125955591416	0.9599073040249512
0.8798685095376362	0.959874947848157
0.8798685095376362	0.959874947848157
0.8798685095376362	0.959874947848157
0.8798685095376362	0.959874947848157
0.8785244235161308	0.9598274712303912
0.8785244235161308	0.9598274712303912
0.8785244235161308	0.9598274712303912
0.8785244235161308	0.9598274712303912
0.8771803374946255	0.9597791830465098
0.8771803374946255	0.9597791830465098
0.8771803374946255	0.9597791830465098
0.8771803374946255	0.9597791830465098
0.87596379248246	0.9596827993623399
0.87596379248246	0.9596827993623399
0.8746197064609545	0.9596497960620098
0.8746197064609545	0.9596497960620098
0.873478153949539	0.9596112425883417
0.873478153949539	0.9596112425883417
0.873478153949539	0.9596112425883417
0.873478153949539	0.9596112425883417
0.873478153949539	0.9596112425883417
0.873478153949539	0.9596112425883417
0.873478153949539	0.9596112425883417
0.8720288785872202	0.9609245402319146
0.8720288785872202	0.9609245402319146
0.8720288785872202	0.9609245402319146
0.8720288785872202	0.9609245402319146
0.8720288785872202	0.9609245402319146
0.8720288785872202	0.9609245402319146
0.8720288785872202	0.9609245402319146
0.8720288785872202	0.9609245402319146
0.8720288785872202	0.9609245402319146
0.8720288785872202	0.9595000388074132
0.8720288785872202	0.9595000388074132
0.8720288785872202	0.9609245402319146
0.8708873260758048	0.9608853936278826
0.8708873260758048	0.9622730544983021
0.8708873260758048	0.9622730544983021
0.8708873260758048	0.9622730544983021
0.8708873260758048	0.9608853936278826
0.8708873260758048	0.9608853936278826
0.8708873260758048	0.9608853936278826
0.8708873260758048	0.9608853936278826
0.8708873260758048	0.9608853936278826
0.8708873260758048	0.9608853936278826
0.8708873260758048	0.9622730544983021
0.8695432400542994	0.9622393844646321
0.8695432400542994	0.9622393844646321
0.8695432400542994	0.9622393844646321
0.8695432400542994	0.9622393844646321
0.8695432400542994	0.9622393844646321
0.8695432400542994	0.9622393844646321
0.8681991540327941	0.9622050272874177
0.8670576015213785	0.9621652737592922
0.8670576015213785	0.9621652737592922
0.8670576015213785	0.9621652737592922
0.8670576015213785	0.9621652737592922
0.8670576015213785	0.9638484212450905
0.8670576015213785	0.9621652737592922
0.8670576015213785	0.9621652737592922
0.8670576015213785	0.9621652737592922
0.8670576015213785	0.9621652737592922
0.865713515499873	0.9638305231923986
0.865713515499873	0.9638305231923986
0.865713515499873	0.9638305231923986
0.865713515499873	0.9638305231923986
0.865713515499873	0.9638305231923986
0.865713515499873	0.9638305231923986
0.865713515499873	0.9638305231923986
0.865713515499873	0.9638305231923986
0.865713515499873	0.9638305231923986
0.865713515499873	0.9638305231923986
0.8643694294783676	0.9638122483385976
0.8618087984446966	0.9636769005691471
0.8618087984446966	0.9636769005691471
0.8618087984446966	0.9636769005691471
0.8618087984446966	0.9636769005691471
0.8618087984446966	0.9636769005691471
0.8618087984446966	0.9636769005691471
0.8603595230823778	0.9635636374589419
0.8603595230823778	0.9635636374589419
0.8603595230823778	0.9635636374589419
0.8603595230823778	0.9635636374589419
0.8590154370608726	0.9635254986336177
0.8590154370608726	0.9635254986336177
0.8576713510393671	0.9634866847848365
0.8576713510393671	0.9634866847848365
0.8576713510393671	0.9634866847848365
0.8576713510393671	0.964928937005905
0.8563793613752844	0.964928937005905
0.8563793613752844	0.964928937005905
0.855035275353779	0.9661719819817579
0.855035275353779	0.9661719819817579
0.855035275353779	0.9661719819817579
0.855035275353779	0.9661719819817579
0.855035275353779	0.9661719819817579
0.855035275353779	0.9661719819817579
0.855035275353779	0.9661719819817579
0.855035275353779	0.9661719819817579
0.855035275353779	0.9649102733254272
0.8537432856896964	0.9661719819817579
0.8537432856896964	0.9661719819817579
0.8537432856896964	0.9661719819817579
0.8537432856896964	0.9661719819817579
0.8537432856896964	0.9661719819817579
0.8537432856896964	0.9661719819817579
0.8537432856896964	0.9661719819817579
0.8537432856896964	0.9661719819817579
0.8537432856896964	0.9661719819817579
0.8537432856896964	0.9661719819817579
0.8524512960256136	0.9661719819817579
0.8524512960256136	0.9661719819817579
0.8512347510134483	0.9660725981614439
0.8512347510134483	0.9660725981614439
0.8512347510134483	0.9660725981614439
0.8512347510134483	0.9660725981614439
0.8512347510134483	0.9660725981614439
0.8512347510134483	0.9660725981614439
0.8512347510134483	0.9660725981614439
0.8500182060012828	0.9671814711802235
0.8488016609891172	0.9670877328975088
0.8488016609891172	0.9670877328975088
0.8488016609891172	0.9670877328975088
0.8473523856267985	0.96698487038061
0.8473523856267985	0.96698487038061
0.8473523856267985	0.96698487038061
0.8473523856267985	0.96698487038061
0.8473523856267985	0.96698487038061
0.8460082996052932	0.9669658053306596
0.8460082996052932	0.9669658053306596
0.8445590242429742	0.968356710023451
0.8434174717315588	0.9695640473875304
0.8434174717315588	0.9695640473875304
0.8434174717315588	0.9695640473875304
0.8434174717315588	0.9695640473875304
0.8434174717315588	0.9683259521494353
0.8434174717315588	0.9695640473875304
0.8434174717315588	0.9695640473875304
0.8434174717315588	0.9683259521494353
0.8434174717315588	0.9683259521494353
0.8434174717315588	0.9683259521494353
0.8434174717315588	0.9683259521494353
0.8434174717315588	0.9683259521494353
0.8434174717315588	0.9683259521494353
0.8422759192201433	0.9695328012932922
0.8422759192201433	0.9695328012932922
0.8408266438578246	0.9694394480445993
0.8408266438578246	0.9694394480445993
0.8408266438578246	0.9694394480445993
0.8408266438578246	0.9694394480445993
0.8408266438578246	0.9694394480445993
0.8394825578363191	0.9693999410913755
0.8394825578363191	0.9693999410913755
0.8380332824740003	0.9693047573868258
0.8380332824740003	0.9693047573868258
0.8366891964524948	0.9692852778792677
0.8366891964524948	0.9692852778792677
0.8353451104309895	0.9692450590890488
0.8353451104309895	0.9692450590890488
0.834203557919574	0.9692133130573027
0.8329870129074085	0.9691272915519265
0.8329870129074085	0.9691272915519265
0.8329870129074085	0.9691272915519265
0.8329870129074085	0.9691272915519265
0.8329870129074085	0.9691272915519265
0.8329870129074085	0.9691272915519265
0.8329870129074085	0.9691272915519265
0.8329870129074085	0.9691272915519265
0.8318454603959928	0.9690950334874103
0.8293369257197446	0.9690076132583694
0.8293369257197446	0.9690076132583694
0.8279928396982393	0.9720555242913472
0.8279928396982393	0.9720555242913472
0.8279928396982393	0.9720555242913472
0.8279928396982393	0.9720555242913472
0.8279928396982393	0.9720555242913472
0.8279928396982393	0.9720555242913472
0.8279928396982393	0.9720555242913472
0.8279928396982393	0.9720555242913472
0.8279928396982393	0.9720555242913472
0.8279928396982393	0.9720555242913472
0.8279928396982393	0.9720555242913472
0.8279928396982393	0.9720555242913472
0.8279928396982393	0.9720555242913472
0.8279928396982393	0.9702439300884486
0.8279928396982393	0.9702439300884486
0.8279928396982393	0.9702439300884486
0.8279928396982393	0.9702439300884486
0.8279928396982393	0.9702439300884486
0.8279928396982393	0.9702439300884486
0.8279928396982393	0.9702439300884486
0.8279928396982393	0.9702439300884486
0.826648753676734	0.9720555242913472
0.826648753676734	0.9720555242913472
0.8253046676552286	0.9720555242913472
0.8238553922929098	0.9719584557609647
0.8238553922929098	0.9719584557609647
0.8238553922929098	0.9719584557609647
0.8225634026288272	0.9719584557609647
0.8225634026288272	0.9719584557609647
0.8197700412450031	0.9718594458599746
0.8197700412450031	0.9718594458599746
0.8197700412450031	0.9718594458599746
0.8197700412450031	0.9718594458599746
0.8197700412450031	0.9718594458599746
0.8183207658826843	0.9717584357589645
0.8169766798611787	0.9717584357589645
0.8156325938396733	0.9717584357589645
0.8156325938396733	0.9717584357589645
0.8141833184773546	0.9716553642273217
0.8141833184773546	0.9716553642273217
0.8141833184773546	0.9716553642273217
0.8141833184773546	0.9716553642273217
0.8141833184773546	0.9716553642273217
0.8127340431150355	0.9715501675094592
0.8127340431150355	0.9715501675094592
0.8114420534509529	0.9715501675094592
0.8100979674294475	0.9715501675094592
0.8100979674294475	0.9715501675094592
0.8100979674294475	0.9715501675094592
0.8100979674294475	0.9715501675094592
0.8100979674294475	0.9715501675094592
0.808956414918032	0.9715173849235689
0.808956414918032	0.9715173849235689
0.808956414918032	0.9715173849235689
0.8076123288965267	0.9714756835057207
0.8076123288965267	0.9714756835057207
0.8076123288965267	0.9714756835057207
0.8076123288965267	0.9714756835057207
0.8062682428750213	0.9730619326343537
0.8062682428750213	0.9730619326343537
0.8062682428750213	0.9730619326343537
0.8051266903636058	0.9730286126290225
0.8051266903636058	0.9730286126290225
0.8011167839676162	0.9728149390452022
0.8011167839676162	0.9741584787643008
0.7999752314562008	0.9758152531661634
0.7999752314562008	0.9741355219231621
0.7985259560938819	0.9757389929663617
0.7985259560938819	0.9757389929663617
0.7985259560938819	0.9757389929663617
0.7970766807315631	0.9756610749361294
0.7957846910674804	0.9756610749361294
0.7945681460553149	0.9755807259921441
0.7945681460553149	0.9755807259921441
0.7945681460553149	0.9755807259921441
0.793118870692996	0.975501095477731
0.7916695953306773	0.9754196953963309
0.7916695953306773	0.9754196953963309
0.7916695953306773	0.9754196953963309
0.7903255093091718	0.9754196953963309
0.7903255093091718	0.9754196953963309
0.7903255093091718	0.9754196953963309
0.7903255093091718	0.9754196953963309
0.7903255093091718	0.9754196953963309
0.7903255093091718	0.9754196953963309
0.7903255093091718	0.9754196953963309
0.7903255093091718	0.9754196953963309
0.7877346814354373	0.9753131234292169
0.7877346814354373	0.9753131234292169
0.7877346814354373	0.9753131234292169
0.786390595413932	0.9753131234292169
0.786390595413932	0.9753131234292169
0.786390595413932	0.9771219419515186
0.786390595413932	0.9753131234292169
0.7837997675401976	0.9770328953876724
0.7837997675401976	0.9770328953876724
0.7837997675401976	0.9770328953876724
0.7809012168155599	0.9788117678561999
0.7809012168155599	0.9788117678561999
0.7809012168155599	0.9788117678561999
0.7809012168155599	0.9788117678561999
0.7809012168155599	0.9788117678561999
0.7794519414532411	0.978763957567426
0.7768679621250758	0.978763957567426
0.7755238761035704	0.978763957567426
0.7755238761035704	0.978763957567426
0.774382323592155	0.9787398134754852
0.7730382375706495	0.9786957295396714
0.7730382375706495	0.9786957295396714
0.7730382375706495	0.9786957295396714
0.7730382375706495	0.9786957295396714
0.7730382375706495	0.9786957295396714
0.7730382375706495	0.9786957295396714
0.7715889622083307	0.9786467531462929
0.770447409696915	0.9786221927769049
0.7679617711639942	0.9785972052706581
0.7656036736404133	0.9784900800407034
0.7656036736404133	0.9784900800407034
0.7644621211289978	0.9784642041415159
0.7644621211289978	0.9784642041415159
0.7644621211289978	0.9784642041415159
0.7602194843828546	0.9783625781252558
0.7602194843828546	0.9783625781252558
0.7602194843828546	0.9783625781252558
0.7602194843828546	0.9783625781252558
0.7590029393706893	0.9782794940441656
0.7577109497066066	0.9782794940441656
0.7562616743442877	0.9782267514281319
0.754969684680205	0.9782267514281319
0.754969684680205	0.9782267514281319
0.754969684680205	0.9782267514281319
0.7508843336322982	0.978172656437328
0.7495923439682155	0.978172656437328
0.7469265235937312	0.9780326520600356
0.7443658925600604	0.9779466907671776
0.7430739028959777	0.9779466907671776
0.7419323503845622	0.9779203527983618
0.7419323503845622	0.9779203527983618
0.7419323503845622	0.9779203527983618
0.7419323503845622	0.9779203527983618
0.7406403607204796	0.9779203527983618
0.7380042850348915	0.9779203527983618
0.7328528261274861	0.9777041997865797
0.7301646540844754	0.9776117356164457
0.7273712927006512	0.9775056642320069
0.7273712927006512	0.9775056642320069
0.7273712927006512	0.9775056642320069
0.7273712927006512	0.9775056642320069
0.7250131951770702	0.9773893736122837
0.7250131951770702	0.9773893736122837
0.7225046605008222	0.9772988079651275
0.7199440294671512	0.977206625074272
0.7161664012701476	0.9771788241290399
0.7112174758728322	0.9769677594031635
0.7098733898513269	0.9783388265575735
0.7074398476758287	0.978309437267031
0.7031972109296857	0.9781348071914109
0.7020556584182702	0.978104858104858
0.6997725533954391	0.9780432153247687
0.6970843813524285	0.9780432153247687
0.6943962093094176	0.9779927102742637
0.6930521232879122	0.9779927102742637
0.691708037266407	0.9779927102742637
0.691708037266407	0.9779927102742637
0.6904160476023242	0.9779927102742637
0.6892744950909085	0.9779609823727471
0.6878252197285897	0.9778957763216255
0.6836877723232603	0.9777771714746505
0.6822384969609413	0.9777081583621591
0.680894410939436	0.9777081583621591
0.680894410939436	0.9777081583621591
0.679445135577117	0.9776371154522415
0.6769594970441962	0.9775521609165162
0.6769594970441962	0.9775521609165162
0.6732271166590463	0.9788579731407916
0.6703285659344086	0.9787048923906959
0.669187013422993	0.9786705352134816
0.669187013422993	0.9786705352134816
0.6640657513556515	0.9801570864862729
0.662721665334146	0.9801022619248693
0.662721665334146	0.9801022619248693
0.662721665334146	0.981819320528826
0.6576524996242271	0.9816328444861867
0.6562032242619082	0.9815527162810586
0.6548591382404029	0.9832319703243616
0.6508492318444132	0.9830729857903772
0.644435980112989	0.9828760564054683
0.6417478080699781	0.9828760564054683
0.6417478080699781	0.9828760564054683
0.6361610853023297	0.9827025808221564
0.6321809235952363	0.9826618807814564
0.6272096465293945	0.9826202661331003
0.6221857286313293	0.9823657927590511
0.6207364532690104	0.9822716308004824
0.6171618107332639	0.9821015627732717
0.6144736386902532	0.9821015627732717
0.6103361912849236	0.9819180545781531
0.6079780937613426	0.9818303906466012
0.6053420180757546	0.9818303906466012
0.600085369827536	0.9815356458675423
0.5935143802467081	0.9814274207593172
0.5856514010017976	0.9812706359460236
0.574387112517135	0.9829307298708239
0.5676656857836401	0.9828097816366682
0.5591197661820518	0.9825966497878378
0.5512636354827104	0.9825715569443169
0.5461423734153686	0.9854648123449316
0.5401341887041241	0.9852590256222907
0.5334127619706291	0.9851666186497647
0.5293274109227222	0.9850708414111304
0.5266913352371342	0.9850423611194922
0.5199630599580702	0.9866559209112401
0.5144284335478445	0.9864682864682864
0.508969251789536	0.9880269724965487
0.503975078580367	0.9879268632517606
0.49306410808411977	0.987637147471219
0.48543431134052994	0.9874219394367856
0.48292577666428177	0.9893528337457287
0.4771430216064542	0.989300091129695
0.4694606763542744	0.9891738928870345
0.46165079009275467	0.9891362025508368
0.4515801504769304	0.9889001623376624
0.4488388854505289	0.9887933247308247
0.4450091608961026	0.9887093193544807
0.4349453698258472	0.9886082903770564
0.4247544898974193	0.9883971324649291
0.42102941020900575	0.988272007339804
0.4146390546209086	0.9881580968273537
0.4070769496813324	0.9879430089307776
0.39701315861107717	0.9878218272955115
0.3884370421694254	0.987578157868013
0.381970245303443	0.9874530327428879
0.3771265092469411	0.9873237554980063
0.3704805271653633	0.9869949970037766
0.3641422679346889	0.986919616331381
0.35878827551719383	0.9866365007541479
0.34631429056593493	0.9864056733804633
0.3383539671517481	0.9863348117024587
0.3318881669117337	0.9861033302209773
0.3207280711419166	0.9858694471597698
0.3170258875968302	0.9857813103714742
0.30269710811190537	0.9854512168001017
0.29125993848241577	0.9847106620471977
0.2772387895247608	0.9838816319948395
0.2667333381998606	0.9830071668306962
0.25363705900122596	0.9817687074829932
0.2446329793960672	0.9810613961896815
0.23288763476450702	0.9799663299663299
0.22504800381409107	0.9789321789321789
0.2047104951431208	0.9857142857142858
0.18916517064603053	0.9927536231884058
0.17569961818485588	0.9920634920634921
0.16043227184977268	0.9912280701754387
0.1540706643246037	0.9907407407407408
0.13751132832543786	0.9895833333333334
0.12828136691569472	0.9888888888888889
0.11917209796972256	1.0
0.11029610384870454	1.0
0.10126967257501936	1.0
0.09071112826672835	1.0
0.08437332118722125	1.0
0.07678877225548515	1.0
0.07422814122181433	1.0
0.062332903912387716	1.0
0.05185620065041563	1.0
0.04409101772594883	1.0
0.0388641141666264	1.0
0.036303483132955575	1.0
0.0312864137804593	1.0
0.023836254403632125	1.0
0.02087136699857309	1.0
0.02087136699857309	1.0
0.017951658969376012	1.0
0.013481563343279707	1.0
0.012480925820461432	1.0
0.012480925820461432	1.0
0.012021709328681166	1.0
0.0072992700729927005	1.0
0.0072992700729927005	1.0
0.0072992700729927005	1.0
0.0072992700729927005	1.0
0.0	1.0
